# Supplementary material for: Reconstructing A/B compartments as revealed by Hi-C using long-range correlations in epigenetic data
Source: Genome Biol. 2015 Aug 28;16(1):180. doi: 10.1186/s13059-015-0741-y (PMC4574526; doi:10.1186/s13059-015-0741-y)
Supplement: Additional file 2 — TCGA A/B compartments. Estimated compartments for 12 TCGA cancers using 450 k methylation data, as a concatenated TXT file. There are six columns; the file is tab separated and has a header. Column 1 (tcga_code) is the TCGA short code for the cancer. Columns 2 (chr), 3 (start) and 4 (end) are the chromosomal coordinates of each region, in hg19 coordinates (1-based) and at 100-kb resolution. Column 5 (eigen) is the estimated first eigenvector. Column 6 (domain) is whether or not the region is estimated to be in open or closed chromatin. (TXT 13619 kb) [file 13059_2015_741_MOESM2_ESM.txt]

tcga_code	chr	start	end	eigen	domain
blca	chr1	0	99999	-0.626025402004177	open
blca	chr1	500000	599999	-0.448558697994734	open
blca	chr1	600000	699999	-0.317063576958963	open
blca	chr1	700000	799999	-0.0518659472420911	open
blca	chr1	800000	899999	0.0711965336724111	closed
blca	chr1	900000	999999	0.098443079780858	closed
blca	chr1	1000000	1099999	-0.051011778069161	open
blca	chr1	1100000	1199999	-0.318273718360445	open
blca	chr1	1200000	1299999	-0.53951736779136	open
blca	chr1	1300000	1399999	-0.585600098287715	open
blca	chr1	1400000	1499999	-0.608300712440634	open
blca	chr1	1500000	1599999	-0.652241091657873	open
blca	chr1	1600000	1699999	-0.554125515284072	open
blca	chr1	1700000	1799999	-0.583496631295443	open
blca	chr1	1800000	1899999	-0.581320845104838	open
blca	chr1	1900000	1999999	-0.540354016459809	open
blca	chr1	2000000	2099999	-0.657354739510936	open
blca	chr1	2100000	2199999	-0.764179878310102	open
blca	chr1	2200000	2299999	-0.750927056864599	open
blca	chr1	2300000	2399999	-0.626838790018643	open
blca	chr1	2400000	2499999	-0.348600097483348	open
blca	chr1	2500000	2599999	0.0401298893040565	closed
blca	chr1	2600000	2699999	0.418334422500161	closed
blca	chr1	2700000	2799999	0.784113855582464	closed
blca	chr1	2800000	2899999	1.04873531864794	closed
blca	chr1	2900000	2999999	1.21004094965104	closed
blca	chr1	3000000	3099999	1.25172046776121	closed
blca	chr1	3100000	3199999	1.02692470756923	closed
blca	chr1	3200000	3299999	0.787401587043324	closed
blca	chr1	3300000	3399999	0.500303819184743	closed
blca	chr1	3400000	3499999	0.210218780442588	closed
blca	chr1	3500000	3599999	0.177471191452272	closed
blca	chr1	3600000	3699999	0.165272914547022	closed
blca	chr1	3700000	3799999	0.274647007551025	closed
blca	chr1	3800000	3899999	0.512030083037527	closed
blca	chr1	4000000	4099999	0.768759154001195	closed
blca	chr1	4100000	4199999	1.02692885101154	closed
blca	chr1	4200000	4299999	1.20617165054619	closed
blca	chr1	4300000	4399999	1.27852242614325	closed
blca	chr1	4400000	4499999	1.25104998169629	closed
blca	chr1	4500000	4599999	1.25568349127932	closed
blca	chr1	4600000	4699999	1.28717966374686	closed
blca	chr1	4700000	4799999	1.33404748436814	closed
blca	chr1	4800000	4899999	1.34720190986323	closed
blca	chr1	4900000	4999999	1.32764054038702	closed
blca	chr1	5000000	5099999	1.23803419183578	closed
blca	chr1	5100000	5199999	1.15738588089622	closed
blca	chr1	5200000	5299999	1.08284224019484	closed
blca	chr1	5300000	5399999	1.00463424088888	closed
blca	chr1	5400000	5499999	1.02790689970128	closed
blca	chr1	5500000	5599999	1.03195158168716	closed
blca	chr1	5600000	5699999	1.11503587045659	closed
blca	chr1	5700000	5799999	1.0930707545508	closed
blca	chr1	5800000	5899999	0.945760879592688	closed
blca	chr1	5900000	5999999	0.784552699816625	closed
blca	chr1	6000000	6099999	0.507634172349446	closed
blca	chr1	6100000	6199999	0.292890222673686	closed
blca	chr1	6200000	6299999	0.151404931498735	closed
blca	chr1	6300000	6399999	-0.0261309482973144	open
blca	chr1	6400000	6499999	-0.235084408699101	open
blca	chr1	6500000	6599999	-0.330353312021423	open
blca	chr1	6600000	6699999	-0.407166569473382	open
blca	chr1	6700000	6799999	-0.42153368178823	open
blca	chr1	6800000	6899999	-0.163285277302704	open
blca	chr1	6900000	6999999	0.105958927094137	closed
blca	chr1	7000000	7099999	0.463403532882875	closed
blca	chr1	7100000	7199999	0.897575243190948	closed
blca	chr1	7200000	7299999	1.14851844962398	closed
blca	chr1	7300000	7399999	1.32046730488942	closed
blca	chr1	7400000	7499999	1.38611564205438	closed
blca	chr1	7500000	7599999	1.34986890321902	closed
blca	chr1	7600000	7699999	1.26051232686564	closed
blca	chr1	7700000	7799999	1.14430406413349	closed
blca	chr1	7800000	7899999	0.898110697517403	closed
blca	chr1	7900000	7999999	0.616636877300575	closed
blca	chr1	8000000	8099999	0.364509302896587	closed
blca	chr1	8100000	8199999	0.0930364149404049	closed
blca	chr1	8200000	8299999	-0.0636929679897542	open
blca	chr1	8300000	8399999	-0.235045952898513	open
blca	chr1	8400000	8499999	-0.442824004289498	open
blca	chr1	8500000	8599999	-0.693009514801227	open
blca	chr1	8600000	8699999	-0.880400978157074	open
blca	chr1	8700000	8799999	-0.998892320399572	open
blca	chr1	8800000	8899999	-0.954072359881167	open
blca	chr1	8900000	8999999	-0.800728114319824	open
blca	chr1	9000000	9099999	-0.753755434575293	open
blca	chr1	9100000	9199999	-0.690889184676561	open
blca	chr1	9200000	9299999	-0.7970394427222	open
blca	chr1	9300000	9399999	-0.894486947559503	open
blca	chr1	9400000	9499999	-0.893777277772812	open
blca	chr1	9500000	9599999	-0.829748973506726	open
blca	chr1	9600000	9699999	-0.698331857788044	open
blca	chr1	9700000	9799999	-0.673880617844213	open
blca	chr1	9800000	9899999	-0.671273092095734	open
blca	chr1	9900000	9999999	-0.82093376757472	open
blca	chr1	10000000	10099999	-0.994003765075702	open
blca	chr1	10100000	10199999	-1.03907443758979	open
blca	chr1	10200000	10299999	-1.08102811113585	open
blca	chr1	10300000	10399999	-1.0312575686693	open
blca	chr1	10400000	10499999	-0.940247216378241	open
blca	chr1	10500000	10599999	-0.956506700762839	open
blca	chr1	10600000	10699999	-1.00589179814503	open
blca	chr1	10700000	10799999	-1.08150634896839	open
blca	chr1	10800000	10899999	-1.09709830087555	open
blca	chr1	10900000	10999999	-0.957371030280797	open
blca	chr1	11000000	11099999	-0.800816874169945	open
blca	chr1	11100000	11199999	-0.580365735349154	open
blca	chr1	11200000	11299999	-0.342103942872984	open
blca	chr1	11300000	11399999	-0.102802129508417	open
blca	chr1	11400000	11499999	0.261534181445146	closed
blca	chr1	11500000	11599999	0.58975196516348	closed
blca	chr1	11600000	11699999	0.731475316140131	closed
blca	chr1	11700000	11799999	0.622864522242983	closed
blca	chr1	11800000	11899999	0.24610274626281	closed
blca	chr1	11900000	11999999	-0.116232888021203	open
blca	chr1	12000000	12099999	-0.392480495781244	open
blca	chr1	12100000	12199999	-0.539197336304659	open
blca	chr1	12200000	12299999	-0.54560907805123	open
blca	chr1	12300000	12399999	-0.676805019163593	open
blca	chr1	12400000	12499999	-0.790340771091596	open
blca	chr1	12500000	12599999	-0.766309426674259	open
blca	chr1	12600000	12699999	-0.531580897765787	open
blca	chr1	12700000	12799999	-0.0303726448983715	open
blca	chr1	12800000	12899999	0.565691451124633	closed
blca	chr1	12900000	12999999	1.06773549910115	closed
blca	chr1	13000000	13099999	1.40511619277731	closed
blca	chr1	13100000	13199999	1.55421270888669	closed
blca	chr1	13400000	13499999	1.63084402998378	closed
blca	chr1	13500000	13599999	1.69963299379194	closed
blca	chr1	13700000	13799999	1.65407271341448	closed
blca	chr1	13800000	13899999	1.4354454880553	closed
blca	chr1	13900000	13999999	1.05825366250528	closed
blca	chr1	14000000	14099999	0.564381378560088	closed
blca	chr1	14100000	14199999	0.0627770523221483	closed
blca	chr1	14200000	14299999	-0.16445453660081	open
blca	chr1	14300000	14399999	-0.204226314703034	open
blca	chr1	14400000	14499999	-0.111726378250192	open
blca	chr1	14500000	14599999	0.0845805730319798	closed
blca	chr1	14600000	14699999	0.252584331536943	closed
blca	chr1	14700000	14799999	0.400400496072065	closed
blca	chr1	14800000	14899999	0.52854673704433	closed
blca	chr1	14900000	14999999	0.636253224919012	closed
blca	chr1	15000000	15099999	0.59418893698102	closed
blca	chr1	15100000	15199999	0.36154395395096	closed
blca	chr1	15200000	15299999	0.0416400180036084	closed
blca	chr1	15300000	15399999	-0.389013510671295	open
blca	chr1	15400000	15499999	-0.739833928710985	open
blca	chr1	15500000	15599999	-0.852842602514893	open
blca	chr1	15600000	15699999	-0.935782836932847	open
blca	chr1	15700000	15799999	-0.859541140674988	open
blca	chr1	15800000	15899999	-0.74314250045972	open
blca	chr1	15900000	15999999	-0.773444303787491	open
blca	chr1	16000000	16099999	-0.74760450199135	open
blca	chr1	16100000	16199999	-0.720698067277725	open
blca	chr1	16200000	16299999	-0.709992790340864	open
blca	chr1	16300000	16399999	-0.587223200579561	open
blca	chr1	16400000	16499999	-0.377505212804593	open
blca	chr1	16500000	16599999	-0.284993525955135	open
blca	chr1	16600000	16699999	-0.2682700955904	open
blca	chr1	16700000	16799999	-0.332008443895455	open
blca	chr1	16800000	16899999	-0.501934408099174	open
blca	chr1	16900000	16999999	-0.635019325884292	open
blca	chr1	17000000	17099999	-0.686747891110811	open
blca	chr1	17200000	17299999	-0.65309059854827	open
blca	chr1	17300000	17399999	-0.66341776745618	open
blca	chr1	17400000	17499999	-0.572326151476386	open
blca	chr1	17500000	17599999	-0.508034965658643	open
blca	chr1	17600000	17699999	-0.535931712183241	open
blca	chr1	17700000	17799999	-0.576709182744721	open
blca	chr1	17800000	17899999	-0.655809823985323	open
blca	chr1	17900000	17999999	-0.541655894293473	open
blca	chr1	18000000	18099999	-0.338312280920786	open
blca	chr1	18100000	18199999	0.102345005277093	closed
blca	chr1	18200000	18299999	0.50759134535384	closed
blca	chr1	18300000	18399999	0.724650148121431	closed
blca	chr1	18400000	18499999	0.89418515722691	closed
blca	chr1	18500000	18599999	0.766151343327563	closed
blca	chr1	18600000	18699999	0.573192066154007	closed
blca	chr1	18700000	18799999	0.259854190421263	closed
blca	chr1	18800000	18899999	-0.0425107891719823	open
blca	chr1	18900000	18999999	-0.106985664757531	open
blca	chr1	19000000	19099999	-0.15581919356669	open
blca	chr1	19100000	19199999	-0.0773062446946812	open
blca	chr1	19200000	19299999	-0.150220922746246	open
blca	chr1	19300000	19399999	-0.465754181756794	open
blca	chr1	19400000	19499999	-0.698258562917034	open
blca	chr1	19500000	19599999	-0.983460607733519	open
blca	chr1	19600000	19699999	-1.04960580893448	open
blca	chr1	19700000	19799999	-0.969244980726711	open
blca	chr1	19800000	19899999	-1.00379190055322	open
blca	chr1	19900000	19999999	-0.882910230889861	open
blca	chr1	20000000	20099999	-0.855389884804205	open
blca	chr1	20100000	20199999	-0.804563369933311	open
blca	chr1	20200000	20299999	-0.558631658270787	open
blca	chr1	20300000	20399999	-0.514513530734068	open
blca	chr1	20400000	20499999	-0.509676316794303	open
blca	chr1	20500000	20599999	-0.546543245320317	open
blca	chr1	20600000	20699999	-0.702766572035802	open
blca	chr1	20700000	20799999	-0.698472750015785	open
blca	chr1	20800000	20899999	-0.635953884916182	open
blca	chr1	20900000	20999999	-0.539705573894974	open
blca	chr1	21000000	21099999	-0.506465850965692	open
blca	chr1	21100000	21199999	-0.602880357287719	open
blca	chr1	21200000	21299999	-0.775503224542416	open
blca	chr1	21300000	21399999	-1.04538249624933	open
blca	chr1	21400000	21499999	-1.21124825300183	open
blca	chr1	21500000	21599999	-1.2204517157353	open
blca	chr1	21600000	21699999	-1.08832889454646	open
blca	chr1	21800000	21899999	-0.889040475156879	open
blca	chr1	21900000	21999999	-0.723560956011076	open
blca	chr1	22000000	22099999	-0.740812868143974	open
blca	chr1	22100000	22199999	-0.771189189102691	open
blca	chr1	22200000	22299999	-0.800689986586044	open
blca	chr1	22300000	22399999	-0.74554958890441	open
blca	chr1	22400000	22499999	-0.492858443699267	open
blca	chr1	22500000	22599999	-0.278251778417164	open
blca	chr1	22600000	22699999	-0.0408186498442516	open
blca	chr1	22700000	22799999	0.128989061172627	closed
blca	chr1	22800000	22899999	0.152407613778308	closed
blca	chr1	22900000	22999999	0.0895457842983886	closed
blca	chr1	23000000	23099999	0.0886578993187572	closed
blca	chr1	23100000	23199999	-0.0753027012611864	open
blca	chr1	23200000	23299999	-0.273311606981372	open
blca	chr1	23300000	23399999	-0.310463220755343	open
blca	chr1	23400000	23499999	-0.56949362504833	open
blca	chr1	23500000	23599999	-0.619222381519834	open
blca	chr1	23600000	23699999	-0.515000493593815	open
blca	chr1	23700000	23799999	-0.560546874004973	open
blca	chr1	23800000	23899999	-0.373927555188639	open
blca	chr1	23900000	23999999	-0.282607512802568	open
blca	chr1	24000000	24099999	-0.277979225913292	open
blca	chr1	24100000	24199999	-0.208429605269519	open
blca	chr1	24200000	24299999	-0.269356810431317	open
blca	chr1	24300000	24399999	-0.269360187475118	open
blca	chr1	24400000	24499999	-0.297464705200861	open
blca	chr1	24500000	24599999	-0.410383623993602	open
blca	chr1	24600000	24699999	-0.503888623556787	open
blca	chr1	24700000	24799999	-0.625806569176969	open
blca	chr1	24800000	24899999	-0.646602170040494	open
blca	chr1	24900000	24999999	-0.54488669708371	open
blca	chr1	25000000	25099999	-0.410524910468601	open
blca	chr1	25100000	25199999	-0.219916567751754	open
blca	chr1	25200000	25299999	-0.0590801998392932	open
blca	chr1	25300000	25399999	0.0707184737576564	closed
blca	chr1	25400000	25499999	0.108949950193837	closed
blca	chr1	25500000	25599999	0.109700954347431	closed
blca	chr1	25600000	25699999	-0.046308240428015	open
blca	chr1	25700000	25799999	-0.206241195787079	open
blca	chr1	25800000	25899999	-0.258918644682884	open
blca	chr1	25900000	25999999	-0.411403031095312	open
blca	chr1	26000000	26099999	-0.41449747055521	open
blca	chr1	26100000	26199999	-0.476713754530178	open
blca	chr1	26200000	26299999	-0.62068488928457	open
blca	chr1	26300000	26399999	-0.633959682874185	open
blca	chr1	26400000	26499999	-0.706527544755941	open
blca	chr1	26500000	26599999	-0.676228046696275	open
blca	chr1	26600000	26699999	-0.614474861576258	open
blca	chr1	26700000	26799999	-0.586122486618596	open
blca	chr1	26800000	26899999	-0.533217479958014	open
blca	chr1	26900000	26999999	-0.635142913628088	open
blca	chr1	27000000	27099999	-0.641783431441752	open
blca	chr1	27100000	27199999	-0.699399134840461	open
blca	chr1	27200000	27299999	-0.76509858492981	open
blca	chr1	27300000	27399999	-0.703570192420979	open
blca	chr1	27400000	27499999	-0.736714014309838	open
blca	chr1	27500000	27599999	-0.788760565900147	open
blca	chr1	27600000	27699999	-0.775257032210131	open
blca	chr1	27700000	27799999	-0.83135825007514	open
blca	chr1	27800000	27899999	-0.922997717556648	open
blca	chr1	27900000	27999999	-0.994146145481427	open
blca	chr1	28000000	28099999	-1.1339546982208	open
blca	chr1	28100000	28199999	-1.27148395051648	open
blca	chr1	28200000	28299999	-1.22795314813406	open
blca	chr1	28300000	28399999	-1.08964066154676	open
blca	chr1	28400000	28499999	-0.941739062987882	open
blca	chr1	28500000	28599999	-0.680763165913142	open
blca	chr1	28600000	28699999	-0.671859530723131	open
blca	chr1	28700000	28799999	-0.783934178019203	open
blca	chr1	28800000	28899999	-0.801554780552414	open
blca	chr1	28900000	28999999	-0.924100615473729	open
blca	chr1	29000000	29099999	-0.912363334773733	open
blca	chr1	29200000	29299999	-0.840476630182709	open
blca	chr1	29300000	29399999	-0.908246101375868	open
blca	chr1	29400000	29499999	-0.964135489158351	open
blca	chr1	29500000	29599999	-0.946781426773602	open
blca	chr1	29600000	29699999	-0.833830955063601	open
blca	chr1	29700000	29799999	-0.561360644856921	open
blca	chr1	29800000	29899999	-0.23944434650515	open
blca	chr1	30000000	30099999	0.0285667909984614	closed
blca	chr1	30100000	30199999	0.234859191341985	closed
blca	chr1	30200000	30299999	0.328725345751379	closed
blca	chr1	30300000	30399999	0.413690249493508	closed
blca	chr1	30400000	30499999	0.502310735199455	closed
blca	chr1	30500000	30599999	0.53221119560406	closed
blca	chr1	30700000	30799999	0.597876969912815	closed
blca	chr1	30800000	30899999	0.72325013744684	closed
blca	chr1	30900000	30999999	0.78068924377733	closed
blca	chr1	31000000	31099999	0.7604780254142	closed
blca	chr1	31100000	31199999	0.610033161466026	closed
blca	chr1	31200000	31299999	0.228010423935306	closed
blca	chr1	31300000	31399999	-0.18164324191614	open
blca	chr1	31400000	31499999	-0.403970130206256	open
blca	chr1	31500000	31599999	-0.539075814390642	open
blca	chr1	31600000	31699999	-0.547599344144517	open
blca	chr1	31700000	31799999	-0.543185301831772	open
blca	chr1	31800000	31899999	-0.628176195231751	open
blca	chr1	31900000	31999999	-0.656717149865758	open
blca	chr1	32000000	32099999	-0.599903214310053	open
blca	chr1	32100000	32199999	-0.451124539540397	open
blca	chr1	32200000	32299999	-0.295844689054845	open
blca	chr1	32300000	32399999	-0.261642566789514	open
blca	chr1	32400000	32499999	-0.327572765263894	open
blca	chr1	32500000	32599999	-0.425826374218511	open
blca	chr1	32600000	32699999	-0.665331407184012	open
blca	chr1	32700000	32799999	-0.830272864477786	open
blca	chr1	32800000	32899999	-0.956507183111712	open
blca	chr1	33000000	33099999	-1.16234461147126	open
blca	chr1	33100000	33199999	-1.13484755512676	open
blca	chr1	33200000	33299999	-1.05750308894344	open
blca	chr1	33300000	33399999	-0.928516190412346	open
blca	chr1	33400000	33499999	-0.706846646872947	open
blca	chr1	33500000	33599999	-0.6314482383011	open
blca	chr1	33600000	33699999	-0.602812210262418	open
blca	chr1	33700000	33799999	-0.609315955159625	open
blca	chr1	33800000	33899999	-0.49236958364255	open
blca	chr1	33900000	33999999	-0.136878590741882	open
blca	chr1	34000000	34099999	0.355765762823177	closed
blca	chr1	34100000	34199999	0.916624301714577	closed
blca	chr1	34300000	34399999	1.31673806686379	closed
blca	chr1	34400000	34499999	1.52694689271463	closed
blca	chr1	34500000	34599999	1.59663409918564	closed
blca	chr1	34600000	34699999	1.56849026221626	closed
blca	chr1	34900000	34999999	1.45106587310887	closed
blca	chr1	35100000	35199999	1.2677951425884	closed
blca	chr1	35200000	35299999	1.03570623174573	closed
blca	chr1	35300000	35399999	0.691480507973746	closed
blca	chr1	35400000	35499999	0.427637779500696	closed
blca	chr1	35500000	35599999	0.115879027868091	closed
blca	chr1	35600000	35699999	-0.265490398510278	open
blca	chr1	35700000	35799999	-0.561543316370375	open
blca	chr1	35800000	35899999	-0.890166908258469	open
blca	chr1	35900000	35999999	-0.988329232460404	open
blca	chr1	36000000	36099999	-0.847677481588569	open
blca	chr1	36100000	36199999	-0.579574878552608	open
blca	chr1	36200000	36299999	-0.29537425611683	open
blca	chr1	36300000	36399999	-0.198625538009321	open
blca	chr1	36400000	36499999	-0.297890674986105	open
blca	chr1	36500000	36599999	-0.556590000415067	open
blca	chr1	36600000	36699999	-0.691183378554669	open
blca	chr1	36700000	36799999	-0.664410838602699	open
blca	chr1	36900000	36999999	-0.468143583449709	open
blca	chr1	37000000	37099999	-0.0914176694143153	open
blca	chr1	37100000	37199999	0.305738994176027	closed
blca	chr1	37200000	37299999	0.617751614287537	closed
blca	chr1	37300000	37399999	0.824908444043875	closed
blca	chr1	37400000	37499999	0.941867813851142	closed
blca	chr1	37500000	37599999	0.8831402367317	closed
blca	chr1	37700000	37799999	0.710785412495601	closed
blca	chr1	37800000	37899999	0.422352149503027	closed
blca	chr1	37900000	37999999	0.02855969148077	closed
blca	chr1	38000000	38099999	-0.307204909749315	open
blca	chr1	38100000	38199999	-0.533329369085675	open
blca	chr1	38200000	38299999	-0.579106642434449	open
blca	chr1	38300000	38399999	-0.553174504899083	open
blca	chr1	38400000	38499999	-0.502563477831667	open
blca	chr1	38500000	38599999	-0.437414103851847	open
blca	chr1	38600000	38699999	-0.31058732466355	open
blca	chr1	38700000	38799999	-0.0673556263480882	open
blca	chr1	38800000	38899999	0.114378678717361	closed
blca	chr1	38900000	38999999	0.293975758055102	closed
blca	chr1	39000000	39099999	0.328865810581962	closed
blca	chr1	39100000	39199999	0.152302935075302	closed
blca	chr1	39200000	39299999	-0.0148089106001775	open
blca	chr1	39300000	39399999	-0.204519705242199	open
blca	chr1	39400000	39499999	-0.450860187819762	open
blca	chr1	39500000	39599999	-0.66164330537536	open
blca	chr1	39600000	39699999	-0.841209023452534	open
blca	chr1	39700000	39799999	-1.0433726770537	open
blca	chr1	39800000	39899999	-1.15204201252286	open
blca	chr1	39900000	39999999	-1.05716393970781	open
blca	chr1	40000000	40099999	-0.913403454785192	open
blca	chr1	40100000	40199999	-0.740346465228147	open
blca	chr1	40200000	40299999	-0.569672859587917	open
blca	chr1	40300000	40399999	-0.6209095876988	open
blca	chr1	40400000	40499999	-0.704133839657888	open
blca	chr1	40500000	40599999	-0.71773332924307	open
blca	chr1	40600000	40699999	-0.693376864355176	open
blca	chr1	40700000	40799999	-0.579110518986376	open
blca	chr1	40800000	40899999	-0.462014867607235	open
blca	chr1	40900000	40999999	-0.472366940125192	open
blca	chr1	41000000	41099999	-0.53937123111093	open
blca	chr1	41100000	41199999	-0.542461918465661	open
blca	chr1	41200000	41299999	-0.569336470724363	open
blca	chr1	41300000	41399999	-0.495253908707449	open
blca	chr1	41400000	41499999	-0.426162418627761	open
blca	chr1	41500000	41599999	-0.469050552635882	open
blca	chr1	41600000	41699999	-0.491465086703765	open
blca	chr1	41700000	41799999	-0.529638588937592	open
blca	chr1	41800000	41899999	-0.444521585430686	open
blca	chr1	41900000	41999999	-0.265870678770664	open
blca	chr1	42000000	42099999	-0.0820852482850667	open
blca	chr1	42100000	42199999	0.0588716457550642	closed
blca	chr1	42200000	42299999	0.0779769966865367	closed
blca	chr1	42300000	42399999	0.127223019406293	closed
blca	chr1	42400000	42499999	0.169798526002816	closed
blca	chr1	42500000	42599999	0.196385956877501	closed
blca	chr1	42600000	42699999	0.29294486218977	closed
blca	chr1	42700000	42799999	0.240371520514863	closed
blca	chr1	42800000	42899999	0.175014570929771	closed
blca	chr1	42900000	42999999	0.202670693976115	closed
blca	chr1	43000000	43099999	0.124774081797873	closed
blca	chr1	43100000	43199999	0.052412643096843	closed
blca	chr1	43200000	43299999	-0.0415041267146411	open
blca	chr1	43300000	43399999	-0.235847002990094	open
blca	chr1	43400000	43499999	-0.400763871472761	open
blca	chr1	43500000	43599999	-0.427997415884691	open
blca	chr1	43600000	43699999	-0.44554959878336	open
blca	chr1	43700000	43799999	-0.39591269766517	open
blca	chr1	43800000	43899999	-0.385346142845018	open
blca	chr1	43900000	43999999	-0.520091204040646	open
blca	chr1	44000000	44099999	-0.662100487719555	open
blca	chr1	44100000	44199999	-0.847639426525969	open
blca	chr1	44200000	44299999	-0.905592687997882	open
blca	chr1	44300000	44399999	-0.751440795626982	open
blca	chr1	44400000	44499999	-0.561475437829901	open
blca	chr1	44500000	44599999	-0.400129248030105	open
blca	chr1	44600000	44699999	-0.267979296618032	open
blca	chr1	44700000	44799999	-0.262070731226262	open
blca	chr1	44800000	44899999	-0.18199622704683	open
blca	chr1	44900000	44999999	-0.0189096410645021	open
blca	chr1	45000000	45099999	0.0030691931643166	closed
blca	chr1	45100000	45199999	-0.0685240568054637	open
blca	chr1	45200000	45299999	-0.300762212707343	open
blca	chr1	45300000	45399999	-0.502972475801386	open
blca	chr1	45400000	45499999	-0.413272862295537	open
blca	chr1	45500000	45599999	-0.252432927543439	open
blca	chr1	45700000	45799999	-0.0347685004081167	open
blca	chr1	45800000	45899999	0.089763090261442	closed
blca	chr1	45900000	45999999	-0.122710153618845	open
blca	chr1	46000000	46099999	-0.423994387721215	open
blca	chr1	46100000	46199999	-0.619295231775315	open
blca	chr1	46300000	46399999	-0.867311128366575	open
blca	chr1	46400000	46499999	-0.944761002811723	open
blca	chr1	46500000	46599999	-0.893090534245324	open
blca	chr1	46600000	46699999	-1.00552768050283	open
blca	chr1	46700000	46799999	-0.972290346732325	open
blca	chr1	46800000	46899999	-0.909950251573831	open
blca	chr1	46900000	46999999	-0.834264939447799	open
blca	chr1	47000000	47099999	-0.647688071005251	open
blca	chr1	47100000	47199999	-0.508140261103144	open
blca	chr1	47200000	47299999	-0.453318044347356	open
blca	chr1	47300000	47399999	-0.401678685576235	open
blca	chr1	47400000	47499999	-0.439028493783556	open
blca	chr1	47500000	47599999	-0.532841967662879	open
blca	chr1	47600000	47699999	-0.504344448332977	open
blca	chr1	47800000	47899999	-0.499836351931246	open
blca	chr1	47900000	47999999	-0.368802487374832	open
blca	chr1	48000000	48099999	-0.13940602402984	open
blca	chr1	48100000	48199999	-0.0248092623806474	open
blca	chr1	48200000	48299999	0.13163280562699	closed
blca	chr1	48300000	48399999	0.209261989884491	closed
blca	chr1	48400000	48499999	0.230337146089629	closed
blca	chr1	48500000	48599999	0.334524536904605	closed
blca	chr1	48600000	48699999	0.370444695850189	closed
blca	chr1	48700000	48799999	0.434939345307266	closed
blca	chr1	48900000	48999999	0.532337648700682	closed
blca	chr1	49000000	49099999	0.416400429347418	closed
blca	chr1	49100000	49199999	0.299140498118893	closed
blca	chr1	49200000	49299999	0.136025669440582	closed
blca	chr1	49300000	49399999	-0.109069377369238	open
blca	chr1	49500000	49599999	-0.0362962788878154	open
blca	chr1	49700000	49799999	0.115019745741627	closed
blca	chr1	50000000	50099999	0.280256575730242	closed
blca	chr1	50500000	50599999	0.511353748947369	closed
blca	chr1	50600000	50699999	0.48419448603344	closed
blca	chr1	50700000	50799999	0.266158612359637	closed
blca	chr1	50800000	50899999	0.112367892066338	closed
blca	chr1	50900000	50999999	-0.176929479228908	open
blca	chr1	51000000	51099999	-0.30345704850542	open
blca	chr1	51100000	51199999	-0.322268220853571	open
blca	chr1	51200000	51299999	-0.374768172264051	open
blca	chr1	51400000	51499999	-0.192775932901062	open
blca	chr1	51500000	51599999	-0.122323686979518	open
blca	chr1	51600000	51699999	-0.0680928766261037	open
blca	chr1	51700000	51799999	-0.197936466709529	open
blca	chr1	51800000	51899999	-0.568802405962093	open
blca	chr1	52000000	52099999	-0.877709145612941	open
blca	chr1	52100000	52199999	-1.10722955447749	open
blca	chr1	52200000	52299999	-1.08557247963011	open
blca	chr1	52300000	52399999	-0.979844364075586	open
blca	chr1	52400000	52499999	-0.851700909241338	open
blca	chr1	52500000	52599999	-0.794478949833052	open
blca	chr1	52600000	52699999	-0.866059108237611	open
blca	chr1	52700000	52799999	-0.720112791130784	open
blca	chr1	52800000	52899999	-0.646372147296112	open
blca	chr1	53000000	53099999	-0.59673123074497	open
blca	chr1	53100000	53199999	-0.482535482019433	open
blca	chr1	53200000	53299999	-0.717888486576256	open
blca	chr1	53300000	53399999	-0.879911683449599	open
blca	chr1	53400000	53499999	-0.879204732051215	open
blca	chr1	53500000	53599999	-0.934848606864349	open
blca	chr1	53600000	53699999	-0.654474970681755	open
blca	chr1	53700000	53799999	-0.333415707864281	open
blca	chr1	53800000	53899999	-0.0649668789284747	open
blca	chr1	53900000	53999999	0.356420774665072	closed
blca	chr1	54000000	54099999	0.536930003514161	closed
blca	chr1	54100000	54199999	0.620555236111593	closed
blca	chr1	54200000	54299999	0.615677986508629	closed
blca	chr1	54300000	54399999	0.370825539353073	closed
blca	chr1	54400000	54499999	0.166275832378665	closed
blca	chr1	54600000	54699999	-0.106369915399814	open
blca	chr1	54700000	54799999	-0.373542338481531	open
blca	chr1	54800000	54899999	-0.498832598057789	open
blca	chr1	54900000	54999999	-0.471610678473965	open
blca	chr1	55000000	55099999	-0.332738600201766	open
blca	chr1	55100000	55199999	-0.207329632283209	open
blca	chr1	55200000	55299999	-0.0605520345779627	open
blca	chr1	55300000	55399999	-0.115480124471834	open
blca	chr1	55400000	55499999	-0.249277702507412	open
blca	chr1	55500000	55599999	-0.276534676200017	open
blca	chr1	55600000	55699999	-0.277645987733902	open
blca	chr1	55700000	55799999	-0.138361208416345	open
blca	chr1	55800000	55899999	0.24136130318158	closed
blca	chr1	55900000	55999999	0.545907869715887	closed
blca	chr1	56000000	56099999	0.712612520129648	closed
blca	chr1	56100000	56199999	0.83730650252423	closed
blca	chr1	56200000	56299999	0.686067778521776	closed
blca	chr1	56300000	56399999	0.540678243616323	closed
blca	chr1	56400000	56499999	0.423983251542283	closed
blca	chr1	56500000	56599999	0.229900519710223	closed
blca	chr1	56600000	56699999	0.119277780516797	closed
blca	chr1	56700000	56799999	-0.070360675159889	open
blca	chr1	56800000	56899999	-0.28628283490088	open
blca	chr1	56900000	56999999	-0.370833372542406	open
blca	chr1	57000000	57099999	-0.38194358567349	open
blca	chr1	57100000	57199999	-0.202806149858846	open
blca	chr1	57200000	57299999	0.108863361937837	closed
blca	chr1	57300000	57399999	0.2593295771497	closed
blca	chr1	57400000	57499999	0.268923203768264	closed
blca	chr1	57500000	57599999	0.0925786060114401	closed
blca	chr1	57600000	57699999	-0.181094582511741	open
blca	chr1	57700000	57799999	-0.298615530091662	open
blca	chr1	57800000	57899999	-0.28549608731089	open
blca	chr1	57900000	57999999	-0.0700344610727616	open
blca	chr1	58000000	58099999	0.315655647815622	closed
blca	chr1	58100000	58199999	0.703719896430351	closed
blca	chr1	58200000	58299999	1.12527199875352	closed
blca	chr1	58300000	58399999	1.40189656434893	closed
blca	chr1	58400000	58499999	1.49914450512544	closed
blca	chr1	58500000	58599999	1.42846273526772	closed
blca	chr1	58600000	58699999	1.14981999214569	closed
blca	chr1	58700000	58799999	0.704453639169348	closed
blca	chr1	58800000	58899999	0.218701647900034	closed
blca	chr1	58900000	58999999	-0.233446959718337	open
blca	chr1	59000000	59099999	-0.555929371590344	open
blca	chr1	59100000	59199999	-0.654888483762079	open
blca	chr1	59200000	59299999	-0.683332563427393	open
blca	chr1	59300000	59399999	-0.56747449152461	open
blca	chr1	59400000	59499999	-0.468096231870519	open
blca	chr1	59500000	59599999	-0.337108090823971	open
blca	chr1	59600000	59699999	-0.20043281532311	open
blca	chr1	59700000	59799999	-0.159540708325737	open
blca	chr1	59800000	59899999	-0.213825911562668	open
blca	chr1	59900000	59999999	-0.413917887945426	open
blca	chr1	60000000	60099999	-0.558250569527401	open
blca	chr1	60100000	60199999	-0.801301504443967	open
blca	chr1	60200000	60299999	-0.808933491992214	open
blca	chr1	60300000	60399999	-0.663653839226796	open
blca	chr1	60400000	60499999	-0.70286639832033	open
blca	chr1	60900000	60999999	-0.439647151033292	open
blca	chr1	61000000	61099999	-0.292918623174139	open
blca	chr1	61100000	61199999	-0.208599447912622	open
blca	chr1	61200000	61299999	0.16825290168822	closed
blca	chr1	61300000	61399999	0.188762712283424	closed
blca	chr1	61400000	61499999	0.105550942031082	closed
blca	chr1	61500000	61599999	-0.0705661437881994	open
blca	chr1	61600000	61699999	-0.490143775314006	open
blca	chr1	61700000	61799999	-0.686843768838704	open
blca	chr1	61800000	61899999	-0.705146011054545	open
blca	chr1	61900000	61999999	-0.707528839514254	open
blca	chr1	62000000	62099999	-0.68708010225003	open
blca	chr1	62100000	62199999	-0.759344163917357	open
blca	chr1	62200000	62299999	-1.02596406193742	open
blca	chr1	62300000	62399999	-1.23697317325516	open
blca	chr1	62400000	62499999	-1.28522326541809	open
blca	chr1	62500000	62599999	-1.13003603167336	open
blca	chr1	62600000	62699999	-0.913523320608757	open
blca	chr1	62700000	62799999	-0.70962293459097	open
blca	chr1	62900000	62999999	-0.611357100640762	open
blca	chr1	63000000	63099999	-0.80696854274743	open
blca	chr1	63100000	63199999	-0.784964751764196	open
blca	chr1	63200000	63299999	-0.532005051887296	open
blca	chr1	63300000	63399999	-0.293897707375947	open
blca	chr1	63400000	63499999	0.289000291248565	closed
blca	chr1	63500000	63599999	0.683370618932195	closed
blca	chr1	63600000	63699999	0.661863988091131	closed
blca	chr1	63700000	63799999	0.604878040202024	closed
blca	chr1	63800000	63899999	0.252301228970261	closed
blca	chr1	64000000	64099999	-0.0274882296354234	open
blca	chr1	64100000	64199999	0.0979291267697319	closed
blca	chr1	64200000	64299999	0.404470424979704	closed
blca	chr1	64300000	64399999	0.80931619550864	closed
blca	chr1	64400000	64499999	1.12492571506282	closed
blca	chr1	64500000	64599999	1.20641509383357	closed
blca	chr1	64600000	64699999	1.10603465467021	closed
blca	chr1	64700000	64799999	0.948692220264435	closed
blca	chr1	64800000	64899999	0.763665953868327	closed
blca	chr1	64900000	64999999	0.609280825015057	closed
blca	chr1	65000000	65099999	0.461860237139244	closed
blca	chr1	65100000	65199999	0.283478322087394	closed
blca	chr1	65200000	65299999	0.173771394660053	closed
blca	chr1	65300000	65399999	0.0223507191074027	closed
blca	chr1	65400000	65499999	-0.0186771373473769	open
blca	chr1	65500000	65599999	0.135570360070888	closed
blca	chr1	65600000	65699999	0.302075944142544	closed
blca	chr1	65700000	65799999	0.540921859354869	closed
blca	chr1	65800000	65899999	0.756564550125007	closed
blca	chr1	65900000	65999999	0.79032174692452	closed
blca	chr1	66000000	66099999	0.883392851147236	closed
blca	chr1	66100000	66199999	1.02250759488014	closed
blca	chr1	66200000	66299999	1.15667894037117	closed
blca	chr1	66300000	66399999	1.45286965108979	closed
blca	chr1	66400000	66499999	1.52396270096383	closed
blca	chr1	66600000	66699999	1.46003660266903	closed
blca	chr1	66700000	66799999	1.2609219381535	closed
blca	chr1	66800000	66899999	0.940961502342196	closed
blca	chr1	66900000	66999999	0.889204819013238	closed
blca	chr1	67000000	67099999	0.915760365539849	closed
blca	chr1	67100000	67199999	0.956803542782452	closed
blca	chr1	67200000	67299999	0.917158021852048	closed
blca	chr1	67400000	67499999	0.594412716829754	closed
blca	chr1	67500000	67599999	0.185277229430412	closed
blca	chr1	67600000	67699999	-0.0694987340778465	open
blca	chr1	67700000	67799999	-0.21838720607736	open
blca	chr1	67800000	67899999	-0.150032585697856	open
blca	chr1	67900000	67999999	-0.0281886193387025	open
blca	chr1	68000000	68099999	-0.0296667832561446	open
blca	chr1	68100000	68199999	-0.00408841537956758	open
blca	chr1	68200000	68299999	-0.0039574095652206	open
blca	chr1	68300000	68399999	0.0141670073978687	closed
blca	chr1	68400000	68499999	0.112803343910449	closed
blca	chr1	68500000	68599999	0.168060810614565	closed
blca	chr1	68600000	68699999	0.226098035096735	closed
blca	chr1	68700000	68799999	0.358320721034735	closed
blca	chr1	68800000	68899999	0.591280553364897	closed
blca	chr1	68900000	68999999	0.817303777569816	closed
blca	chr1	69200000	69299999	0.995113080411301	closed
blca	chr1	69300000	69399999	1.04186160825639	closed
blca	chr1	69400000	69499999	0.818935506342037	closed
blca	chr1	69500000	69599999	0.666941990449057	closed
blca	chr1	69600000	69699999	0.531550580247119	closed
blca	chr1	69700000	69799999	0.515049986263121	closed
blca	chr1	69900000	69999999	0.78095625361811	closed
blca	chr1	70200000	70299999	1.03035840920577	closed
blca	chr1	70300000	70399999	1.23189843826029	closed
blca	chr1	70500000	70599999	1.1696436230652	closed
blca	chr1	70600000	70699999	0.960310219492099	closed
blca	chr1	70700000	70799999	0.5922907693599	closed
blca	chr1	70800000	70899999	0.342696819000078	closed
blca	chr1	70900000	70999999	0.394843596016514	closed
blca	chr1	71000000	71099999	0.467742122570454	closed
blca	chr1	71100000	71199999	0.79693406209766	closed
blca	chr1	71300000	71399999	1.06222223926404	closed
blca	chr1	71400000	71499999	1.33025148048284	closed
blca	chr1	71500000	71599999	1.58716471059389	closed
blca	chr1	71600000	71699999	1.71514771613948	closed
blca	chr1	71800000	71899999	1.79910052434197	closed
blca	chr1	71900000	71999999	1.74052616241032	closed
blca	chr1	72000000	72099999	1.6443531860409	closed
blca	chr1	72300000	72399999	1.48788644447785	closed
blca	chr1	72500000	72599999	1.23338100982878	closed
blca	chr1	72800000	72899999	0.978523751232154	closed
blca	chr1	73100000	73199999	0.778169449550957	closed
blca	chr1	73300000	73399999	0.626772202685701	closed
blca	chr1	73400000	73499999	0.676614401111624	closed
blca	chr1	73500000	73599999	0.753753708013201	closed
blca	chr1	74000000	74099999	0.76963594165926	closed
blca	chr1	74400000	74499999	0.80719836079335	closed
blca	chr1	74600000	74699999	0.814814625431405	closed
blca	chr1	74700000	74799999	0.91281118847977	closed
blca	chr1	74800000	74899999	1.09416094743797	closed
blca	chr1	74900000	74999999	1.09776256370806	closed
blca	chr1	75000000	75099999	0.994757679231389	closed
blca	chr1	75100000	75199999	0.806778002035618	closed
blca	chr1	75200000	75299999	0.514005386391093	closed
blca	chr1	75400000	75499999	0.382486286529286	closed
blca	chr1	75500000	75599999	0.284913664115978	closed
blca	chr1	75600000	75699999	0.0512966779084008	closed
blca	chr1	75800000	75899999	-0.194078932830416	open
blca	chr1	76000000	76099999	-0.449926506179332	open
blca	chr1	76100000	76199999	-0.578934686057191	open
blca	chr1	76200000	76299999	-0.483670317656533	open
blca	chr1	76300000	76399999	-0.155401386957626	open
blca	chr1	76400000	76499999	0.312208614907859	closed
blca	chr1	76500000	76599999	0.710174092497217	closed
blca	chr1	76600000	76699999	1.06468286871138	closed
blca	chr1	76700000	76799999	1.24089244511842	closed
blca	chr1	76800000	76899999	1.32655114277788	closed
blca	chr1	76900000	76999999	1.32418151052287	closed
blca	chr1	77000000	77099999	1.2722777797173	closed
blca	chr1	77100000	77199999	1.26808928254614	closed
blca	chr1	77200000	77299999	1.19570473754262	closed
blca	chr1	77300000	77399999	1.20100819817474	closed
blca	chr1	77400000	77499999	1.17121425159649	closed
blca	chr1	77500000	77599999	1.05005168221997	closed
blca	chr1	77700000	77799999	0.883563337414629	closed
blca	chr1	77800000	77899999	0.556454943434704	closed
blca	chr1	77900000	77999999	0.16370843291657	closed
blca	chr1	78000000	78099999	-0.266851692623892	open
blca	chr1	78100000	78199999	-0.6729709559393	open
blca	chr1	78200000	78299999	-0.94457992890429	open
blca	chr1	78300000	78399999	-1.01687999160998	open
blca	chr1	78400000	78499999	-0.859993733851112	open
blca	chr1	78600000	78699999	-0.511464666767122	open
blca	chr1	78700000	78799999	-0.0720990977005351	open
blca	chr1	78800000	78899999	0.304437643439728	closed
blca	chr1	79000000	79099999	0.541743741853775	closed
blca	chr1	79100000	79199999	0.535837703760417	closed
blca	chr1	79300000	79399999	0.463986852612309	closed
blca	chr1	79500000	79599999	0.366906678049798	closed
blca	chr1	79600000	79699999	0.290537955703322	closed
blca	chr1	79700000	79799999	0.416479022623009	closed
blca	chr1	79800000	79899999	0.574506122423867	closed
blca	chr1	79900000	79999999	0.755027762751378	closed
blca	chr1	80000000	80099999	0.946071138146677	closed
blca	chr1	80100000	80199999	1.02411990087547	closed
blca	chr1	80200000	80299999	1.04460739337214	closed
blca	chr1	80300000	80399999	1.00969859446655	closed
blca	chr1	80400000	80499999	0.927056584307482	closed
blca	chr1	80500000	80599999	0.775613903579202	closed
blca	chr1	80600000	80699999	0.67054108608243	closed
blca	chr1	80900000	80999999	0.580409392879158	closed
blca	chr1	81000000	81099999	0.530122062866118	closed
blca	chr1	81100000	81199999	0.623406115470112	closed
blca	chr1	81500000	81599999	0.617322925842446	closed
blca	chr1	81600000	81699999	0.68098998559634	closed
blca	chr1	81700000	81799999	0.711993351203546	closed
blca	chr1	81800000	81899999	0.647424324363636	closed
blca	chr1	81900000	81999999	0.675449629431737	closed
blca	chr1	82000000	82099999	0.606107699919131	closed
blca	chr1	82100000	82199999	0.563182201920412	closed
blca	chr1	82200000	82299999	0.460728505695264	closed
blca	chr1	82300000	82399999	0.387207863850854	closed
blca	chr1	82500000	82599999	0.317402896742182	closed
blca	chr1	82600000	82699999	0.309596946409835	closed
blca	chr1	82800000	82899999	0.527357796942099	closed
blca	chr1	82900000	82999999	0.565456728258305	closed
blca	chr1	83200000	83299999	0.694229783263684	closed
blca	chr1	83400000	83499999	0.687302214090307	closed
blca	chr1	83600000	83699999	0.502234725608604	closed
blca	chr1	83700000	83799999	0.542018438217915	closed
blca	chr1	83900000	83999999	0.487298948562845	closed
blca	chr1	84000000	84099999	0.519409990330952	closed
blca	chr1	84100000	84199999	0.655592096398947	closed
blca	chr1	84200000	84299999	0.548572361463801	closed
blca	chr1	84300000	84399999	0.492326249280269	closed
blca	chr1	84400000	84499999	0.234321570286165	closed
blca	chr1	84500000	84599999	-0.228735833910514	open
blca	chr1	84600000	84699999	-0.510977980639591	open
blca	chr1	84700000	84799999	-0.873819829435987	open
blca	chr1	84800000	84899999	-0.980115563033585	open
blca	chr1	84900000	84999999	-0.887949791406802	open
blca	chr1	85000000	85099999	-0.779363094161637	open
blca	chr1	85100000	85199999	-0.593763098735996	open
blca	chr1	85200000	85299999	-0.451837479875479	open
blca	chr1	85300000	85399999	-0.407310367816318	open
blca	chr1	85400000	85499999	-0.399563168477846	open
blca	chr1	85500000	85599999	-0.415798626871334	open
blca	chr1	85600000	85699999	-0.493216096904509	open
blca	chr1	85700000	85799999	-0.430196400732713	open
blca	chr1	85800000	85899999	-0.45580342511328	open
blca	chr1	85900000	85999999	-0.402272940010579	open
blca	chr1	86000000	86099999	-0.204602664158021	open
blca	chr1	86100000	86199999	-0.0427609832853475	open
blca	chr1	86200000	86299999	0.204403388919136	closed
blca	chr1	86400000	86499999	0.512002837103173	closed
blca	chr1	86500000	86599999	0.610191043107744	closed
blca	chr1	86600000	86699999	0.595812133751194	closed
blca	chr1	86800000	86899999	0.53600375598703	closed
blca	chr1	86900000	86999999	0.225558005514245	closed
blca	chr1	87000000	87099999	0.051165227309615	closed
blca	chr1	87100000	87199999	-0.171033651170185	open
blca	chr1	87200000	87299999	-0.407494998022668	open
blca	chr1	87300000	87399999	-0.485950563441683	open
blca	chr1	87400000	87499999	-0.616919222100517	open
blca	chr1	87500000	87599999	-0.53558495837066	open
blca	chr1	87600000	87699999	-0.401457492645689	open
blca	chr1	87700000	87799999	-0.300818499791189	open
blca	chr1	87800000	87899999	-0.210560089778927	open
blca	chr1	87900000	87999999	-0.295800378026495	open
blca	chr1	88000000	88099999	-0.303875794472303	open
blca	chr1	88100000	88199999	-0.39678982561805	open
blca	chr1	88200000	88299999	-0.387798463990739	open
blca	chr1	88300000	88399999	-0.220685569335471	open
blca	chr1	88400000	88499999	-0.227180596421684	open
blca	chr1	88700000	88799999	-0.0722651164137187	open
blca	chr1	88800000	88899999	-0.0522122437617328	open
blca	chr1	88900000	88999999	-0.197903662822064	open
blca	chr1	89000000	89099999	-0.192896652629661	open
blca	chr1	89100000	89199999	-0.280031360892954	open
blca	chr1	89200000	89299999	-0.349354438928389	open
blca	chr1	89400000	89499999	-0.44618703195052	open
blca	chr1	89500000	89599999	-0.638956138063174	open
blca	chr1	89600000	89699999	-0.812447957503339	open
blca	chr1	89700000	89799999	-0.952039793911311	open
blca	chr1	89800000	89899999	-0.945872394662163	open
blca	chr1	89900000	89999999	-0.885181457603379	open
blca	chr1	90000000	90099999	-0.79909547888033	open
blca	chr1	90100000	90199999	-0.691112506187075	open
blca	chr1	90200000	90299999	-0.626257212317169	open
blca	chr1	90300000	90399999	-0.526703493746826	open
blca	chr1	90400000	90499999	-0.352842027956932	open
blca	chr1	90500000	90599999	-0.0299071537638536	open
blca	chr1	90800000	90899999	0.353402716736843	closed
blca	chr1	90900000	90999999	0.682925113938091	closed
blca	chr1	91000000	91099999	0.71676416096036	closed
blca	chr1	91200000	91299999	0.365225122630129	closed
blca	chr1	91300000	91399999	-0.0593373846398697	open
blca	chr1	91400000	91499999	-0.591002755789414	open
blca	chr1	91500000	91599999	-0.775611436837082	open
blca	chr1	91600000	91699999	-0.718596007147747	open
blca	chr1	91700000	91799999	-0.656514682977504	open
blca	chr1	91800000	91899999	-0.495501317713457	open
blca	chr1	91900000	91999999	-0.581702976792267	open
blca	chr1	92000000	92099999	-0.688938412712895	open
blca	chr1	92100000	92199999	-0.780902847146171	open
blca	chr1	92200000	92299999	-0.865026894107288	open
blca	chr1	92300000	92399999	-0.818191535434681	open
blca	chr1	92500000	92599999	-0.646259578823448	open
blca	chr1	92600000	92699999	-0.545196414214953	open
blca	chr1	92700000	92799999	-0.39631910012035	open
blca	chr1	92800000	92899999	-0.27180023412316	open
blca	chr1	92900000	92999999	-0.234938146837502	open
blca	chr1	93100000	93199999	-0.152468407465304	open
blca	chr1	93200000	93299999	-0.135278230097245	open
blca	chr1	93300000	93399999	-0.17545930011941	open
blca	chr1	93400000	93499999	-0.359627321753636	open
blca	chr1	93500000	93599999	-0.544574974921945	open
blca	chr1	93600000	93699999	-0.741315176567795	open
blca	chr1	93700000	93799999	-0.799401322117319	open
blca	chr1	93800000	93899999	-0.778640487259553	open
blca	chr1	93900000	93999999	-0.704074953638422	open
blca	chr1	94000000	94099999	-0.594566177663733	open
blca	chr1	94100000	94199999	-0.603471542888729	open
blca	chr1	94200000	94299999	-0.580719039236967	open
blca	chr1	94300000	94399999	-0.573183571493222	open
blca	chr1	94400000	94499999	-0.642751532340963	open
blca	chr1	94500000	94599999	-0.68497328866532	open
blca	chr1	94600000	94699999	-0.75481413493048	open
blca	chr1	94700000	94799999	-0.89676451032415	open
blca	chr1	94800000	94899999	-0.90876271206826	open
blca	chr1	94900000	94999999	-0.971272810130266	open
blca	chr1	95000000	95099999	-1.01403271244852	open
blca	chr1	95100000	95199999	-0.999098328166164	open
blca	chr1	95300000	95399999	-1.05421570185569	open
blca	chr1	95400000	95499999	-1.02791994227623	open
blca	chr1	95500000	95599999	-0.85725034067929	open
blca	chr1	95600000	95699999	-0.72992405210888	open
blca	chr1	95700000	95799999	-0.445113586330366	open
blca	chr1	95800000	95899999	-0.0392232254062117	open
blca	chr1	95900000	95999999	0.185294885863433	closed
blca	chr1	96000000	96099999	0.61054842463997	closed
blca	chr1	96400000	96499999	0.871722234814599	closed
blca	chr1	96500000	96599999	0.998946650434863	closed
blca	chr1	96600000	96699999	1.20633115754605	closed
blca	chr1	96700000	96799999	1.27087784438184	closed
blca	chr1	96800000	96899999	1.30941328013498	closed
blca	chr1	96900000	96999999	1.34632053382236	closed
blca	chr1	97000000	97099999	1.19461630046718	closed
blca	chr1	97100000	97199999	0.966825225225901	closed
blca	chr1	97200000	97299999	0.839007040460396	closed
blca	chr1	97300000	97399999	0.647390248046771	closed
blca	chr1	97400000	97499999	0.727016262910009	closed
blca	chr1	97500000	97599999	0.877250048554249	closed
blca	chr1	97600000	97699999	0.919205448566754	closed
blca	chr1	97700000	97799999	0.999008041865094	closed
blca	chr1	97800000	97899999	0.992045070222923	closed
blca	chr1	98000000	98099999	0.957407518707363	closed
blca	chr1	98300000	98399999	0.990492696722918	closed
blca	chr1	98400000	98499999	1.03539291259554	closed
blca	chr1	98500000	98599999	1.01781197668278	closed
blca	chr1	98700000	98799999	0.912189798545217	closed
blca	chr1	98900000	98999999	0.766269832096052	closed
blca	chr1	99100000	99199999	0.616549080888225	closed
blca	chr1	99300000	99399999	0.563640609268688	closed
blca	chr1	99400000	99499999	0.627740621232017	closed
blca	chr1	99700000	99799999	0.636728584470425	closed
blca	chr1	99900000	99999999	0.556549946601068	closed
blca	chr1	100000000	100099999	0.202039852287504	closed
blca	chr1	100100000	100199999	-0.217830865913602	open
blca	chr1	100200000	100299999	-0.602249195892595	open
blca	chr1	100300000	100399999	-0.895209269278634	open
blca	chr1	100400000	100499999	-0.946906913006199	open
blca	chr1	100500000	100599999	-0.984574690542619	open
blca	chr1	100600000	100699999	-0.956780573738562	open
blca	chr1	100700000	100799999	-0.974289119958633	open
blca	chr1	100800000	100899999	-0.915430899005316	open
blca	chr1	100900000	100999999	-0.679694933591381	open
blca	chr1	101000000	101099999	-0.345060679048564	open
blca	chr1	101100000	101199999	0.10167664683968	closed
blca	chr1	101200000	101299999	0.331945471197079	closed
blca	chr1	101300000	101399999	0.363719237871431	closed
blca	chr1	101400000	101499999	0.275840353872347	closed
blca	chr1	101500000	101599999	0.0627337636635072	closed
blca	chr1	101600000	101699999	0.094089742092954	closed
blca	chr1	101700000	101799999	0.304345048117026	closed
blca	chr1	101800000	101899999	0.350405269201857	closed
blca	chr1	102000000	102099999	0.565693534481363	closed
blca	chr1	102100000	102199999	0.478898924502153	closed
blca	chr1	102300000	102399999	0.241932406798682	closed
blca	chr1	102400000	102499999	0.308690409581572	closed
blca	chr1	102600000	102699999	0.219222285907729	closed
blca	chr1	102700000	102799999	0.302683997573862	closed
blca	chr1	103100000	103199999	0.227738182694742	closed
blca	chr1	103300000	103399999	-0.154204483802151	open
blca	chr1	103500000	103599999	-0.413854482129044	open
blca	chr1	104000000	104099999	-0.544684612363688	open
blca	chr1	104100000	104199999	-0.345505821109056	open
blca	chr1	104200000	104299999	0.205450102898748	closed
blca	chr1	104500000	104599999	0.684023471866596	closed
blca	chr1	104600000	104699999	0.98313765756915	closed
blca	chr1	105000000	105099999	1.1748804959741	closed
blca	chr1	105200000	105299999	1.15776419838619	closed
blca	chr1	105300000	105399999	1.07663930681199	closed
blca	chr1	106300000	106399999	1.09896858551074	closed
blca	chr1	107200000	107299999	1.08329709259412	closed
blca	chr1	107300000	107399999	1.10947383329111	closed
blca	chr1	107400000	107499999	1.27223842558453	closed
blca	chr1	107700000	107799999	1.34303840285341	closed
blca	chr1	107800000	107899999	1.32515929060417	closed
blca	chr1	107900000	107999999	1.08035659961606	closed
blca	chr1	108000000	108099999	0.687681769126816	closed
blca	chr1	108100000	108199999	0.204060882239676	closed
blca	chr1	108200000	108299999	-0.130172658197011	open
blca	chr1	108300000	108399999	-0.108789850587702	open
blca	chr1	108400000	108499999	-0.0285399022973231	open
blca	chr1	108500000	108599999	0.148006584141825	closed
blca	chr1	108600000	108699999	0.248215347008376	closed
blca	chr1	108700000	108799999	0.160264357748763	closed
blca	chr1	109000000	109099999	0.130200949955676	closed
blca	chr1	109100000	109199999	0.181433817712819	closed
blca	chr1	109200000	109299999	0.145704639922404	closed
blca	chr1	109300000	109399999	0.104570635574759	closed
blca	chr1	109400000	109499999	-0.0395022656473133	open
blca	chr1	109500000	109599999	-0.265132930891515	open
blca	chr1	109700000	109799999	-0.364515881876308	open
blca	chr1	109800000	109899999	-0.313774356963836	open
blca	chr1	109900000	109999999	-0.207418044250852	open
blca	chr1	110000000	110099999	-0.101404376852899	open
blca	chr1	110100000	110199999	-0.000169984384223816	open
blca	chr1	110300000	110399999	-0.0776344490107062	open
blca	chr1	110400000	110499999	-0.0767826838842969	open
blca	chr1	110500000	110599999	0.0339655749322274	closed
blca	chr1	110600000	110699999	0.123905185191608	closed
blca	chr1	110700000	110799999	0.285359874075352	closed
blca	chr1	110800000	110899999	0.374917601036315	closed
blca	chr1	110900000	110999999	0.341877467423263	closed
blca	chr1	111000000	111099999	0.417932231145578	closed
blca	chr1	111100000	111199999	0.51735768133285	closed
blca	chr1	111200000	111299999	0.494141362322408	closed
blca	chr1	111400000	111499999	0.406009852273383	closed
blca	chr1	111600000	111699999	0.0700431276261348	closed
blca	chr1	111700000	111799999	-0.291401015672458	open
blca	chr1	111800000	111899999	-0.442391555696473	open
blca	chr1	111900000	111999999	-0.407992482765406	open
blca	chr1	112000000	112099999	-0.260629406163699	open
blca	chr1	112100000	112199999	-0.0892378306937673	open
blca	chr1	112200000	112299999	0.024020510102343	closed
blca	chr1	112300000	112399999	0.0759250120328348	closed
blca	chr1	112400000	112499999	0.276275976527614	closed
blca	chr1	112500000	112599999	0.510577949441901	closed
blca	chr1	112700000	112799999	0.630111468614737	closed
blca	chr1	112800000	112899999	0.670089718665906	closed
blca	chr1	112900000	112999999	0.480239732996047	closed
blca	chr1	113000000	113099999	0.146139088740076	closed
blca	chr1	113100000	113199999	-0.0520681030954585	open
blca	chr1	113200000	113299999	-0.168582243551256	open
blca	chr1	113300000	113399999	-0.119994213881453	open
blca	chr1	113400000	113499999	-0.0384541067953146	open
blca	chr1	113500000	113599999	-0.0451968907461951	open
blca	chr1	113600000	113699999	0.00953067870223945	closed
blca	chr1	113700000	113799999	0.00915800089210491	closed
blca	chr1	113800000	113899999	0.121305039789404	closed
blca	chr1	114000000	114099999	0.256093196765578	closed
blca	chr1	114200000	114299999	0.112981691053391	closed
blca	chr1	114300000	114399999	-0.0774618178508261	open
blca	chr1	114400000	114499999	-0.205927359865271	open
blca	chr1	114500000	114599999	-0.236120177295484	open
blca	chr1	114600000	114699999	0.00319568204809178	closed
blca	chr1	114700000	114799999	0.170119847121321	closed
blca	chr1	114800000	114899999	-0.0126658958405699	open
blca	chr1	114900000	114999999	-0.450837111324318	open
blca	chr1	115000000	115099999	-1.00870341128974	open
blca	chr1	115100000	115199999	-1.40057411450344	open
blca	chr1	115200000	115299999	-1.37730136324754	open
blca	chr1	115300000	115399999	-1.06222823928163	open
blca	chr1	115400000	115499999	-0.666553266434362	open
blca	chr1	115500000	115599999	-0.239198358533213	open
blca	chr1	115600000	115699999	0.00131801687691959	closed
blca	chr1	115700000	115799999	0.173906459317235	closed
blca	chr1	115800000	115899999	0.313851245303352	closed
blca	chr1	115900000	115999999	0.323811338796694	closed
blca	chr1	116000000	116099999	0.250589837292197	closed
blca	chr1	116100000	116199999	0.0134961326854639	closed
blca	chr1	116200000	116299999	-0.221875779235068	open
blca	chr1	116300000	116399999	-0.389974681417797	open
blca	chr1	116400000	116499999	-0.438481638764967	open
blca	chr1	116500000	116599999	-0.367458750604147	open
blca	chr1	116600000	116699999	-0.392652244519259	open
blca	chr1	116800000	116899999	-0.49956996411601	open
blca	chr1	116900000	116999999	-0.674067517317685	open
blca	chr1	117000000	117099999	-0.904366821862956	open
blca	chr1	117100000	117199999	-1.01348598303897	open
blca	chr1	117200000	117299999	-0.990315594741091	open
blca	chr1	117300000	117399999	-1.00021311719817	open
blca	chr1	117400000	117499999	-0.981876600446425	open
blca	chr1	117500000	117599999	-0.928008857285626	open
blca	chr1	117600000	117699999	-0.893577589297655	open
blca	chr1	117700000	117799999	-0.660353510120864	open
blca	chr1	117800000	117899999	-0.451059930077269	open
blca	chr1	117900000	117999999	-0.368185946403813	open
blca	chr1	118000000	118099999	-0.35452158279223	open
blca	chr1	118100000	118199999	-0.447027389751304	open
blca	chr1	118200000	118299999	-0.477192664058963	open
blca	chr1	118300000	118399999	-0.411173265030643	open
blca	chr1	118400000	118499999	-0.284424760686706	open
blca	chr1	118500000	118599999	-0.299320520231237	open
blca	chr1	118700000	118799999	-0.213777125118535	open
blca	chr1	118800000	118899999	-0.133029286418576	open
blca	chr1	119000000	119099999	-0.0931620851118595	open
blca	chr1	119200000	119299999	0.0851735347230182	closed
blca	chr1	119400000	119499999	0.0422054238146803	closed
blca	chr1	119500000	119599999	-0.103279495330956	open
blca	chr1	119600000	119699999	-0.258637002310161	open
blca	chr1	119700000	119799999	-0.328717208042018	open
blca	chr1	119800000	119899999	-0.276024228178156	open
blca	chr1	119900000	119999999	-0.249899289449343	open
blca	chr1	120000000	120099999	-0.244153498842612	open
blca	chr1	120100000	120199999	-0.400665953926641	open
blca	chr1	120200000	120299999	-0.550382043655231	open
blca	chr1	120300000	120399999	-0.568160146950136	open
blca	chr1	120400000	120499999	-0.676993083152853	open
blca	chr1	120500000	120599999	-0.693616046110861	open
blca	chr1	120800000	120899999	-0.664307288065681	open
blca	chr1	121100000	121199999	-0.539416167566181	open
blca	chr1	121300000	121399999	-0.22142285644572	open
blca	chr1	121400000	121499999	0.0177024353626839	closed
blca	chr1	142600000	142699999	0.0596911825296541	closed
blca	chr1	142800000	142899999	-0.0309436497339962	open
blca	chr1	143100000	143199999	-0.178368127505678	open
blca	chr1	143200000	143299999	-0.27150966699325	open
blca	chr1	143700000	143799999	-0.223834241089673	open
blca	chr1	143900000	143999999	-0.236859549952445	open
blca	chr1	144000000	144099999	-0.279901056347951	open
blca	chr1	144500000	144599999	-0.344195148605497	open
blca	chr1	144600000	144699999	-0.350789020921143	open
blca	chr1	144800000	144899999	-0.243793743571385	open
blca	chr1	144900000	144999999	0.00334248411676783	closed
blca	chr1	145000000	145099999	0.264839370744039	closed
blca	chr1	145100000	145199999	0.34051124022171	closed
blca	chr1	145200000	145299999	0.218109290475543	closed
blca	chr1	145300000	145399999	-0.177156555928455	open
blca	chr1	145400000	145499999	-0.600943220016948	open
blca	chr1	145500000	145599999	-0.839169364830606	open
blca	chr1	145600000	145699999	-0.896706638987635	open
blca	chr1	145700000	145799999	-0.632142554904452	open
blca	chr1	146000000	146099999	-0.23129807959079	open
blca	chr1	146400000	146499999	0.00467484554644718	closed
blca	chr1	146500000	146599999	0.207438185864982	closed
blca	chr1	146600000	146699999	0.138426078926779	closed
blca	chr1	146700000	146799999	-0.164363909515344	open
blca	chr1	146900000	146999999	-0.341555127747435	open
blca	chr1	147000000	147099999	-0.471578743830289	open
blca	chr1	147100000	147199999	-0.423482820656743	open
blca	chr1	147200000	147299999	-0.243507089492842	open
blca	chr1	147300000	147399999	-0.0613470940422537	open
blca	chr1	147500000	147599999	-0.0185040434899221	open
blca	chr1	147700000	147799999	-0.138403340765587	open
blca	chr1	147800000	147899999	-0.27605076444434	open
blca	chr1	147900000	147999999	-0.511618297219678	open
blca	chr1	148000000	148099999	-0.483894752083937	open
blca	chr1	148100000	148199999	-0.302582830021338	open
blca	chr1	148200000	148299999	-0.122307042118558	open
blca	chr1	148300000	148399999	0.18614354316363	closed
blca	chr1	148500000	148599999	0.382875628593235	closed
blca	chr1	148700000	148799999	0.50413000408198	closed
blca	chr1	148800000	148899999	0.771875853105742	closed
blca	chr1	148900000	148999999	0.965884371120697	closed
blca	chr1	149000000	149099999	0.887212423069728	closed
blca	chr1	149100000	149199999	0.860512899737713	closed
blca	chr1	149200000	149299999	0.498523245131616	closed
blca	chr1	149300000	149399999	0.168888491780265	closed
blca	chr1	149600000	149699999	0.120130174007381	closed
blca	chr1	149700000	149799999	-0.0837435266005508	open
blca	chr1	149800000	149899999	-0.0663864760519795	open
blca	chr1	149900000	149999999	-0.25294923971718	open
blca	chr1	150000000	150099999	-0.526535518193498	open
blca	chr1	150100000	150199999	-0.782130938962432	open
blca	chr1	150200000	150299999	-1.08140469932513	open
blca	chr1	150300000	150399999	-1.15941433621709	open
blca	chr1	150400000	150499999	-1.27567340055072	open
blca	chr1	150500000	150599999	-1.29289439222598	open
blca	chr1	150600000	150699999	-1.22416995720837	open
blca	chr1	150700000	150799999	-1.09425990670914	open
blca	chr1	150800000	150899999	-0.810945926535448	open
blca	chr1	150900000	150999999	-0.54568517675064	open
blca	chr1	151000000	151099999	-0.413935997767444	open
blca	chr1	151100000	151199999	-0.42612386560279	open
blca	chr1	151200000	151299999	-0.634143959288244	open
blca	chr1	151300000	151399999	-0.782867940982529	open
blca	chr1	151400000	151499999	-0.826098328439252	open
blca	chr1	151500000	151599999	-0.782448267839567	open
blca	chr1	151600000	151699999	-0.582122641814453	open
blca	chr1	151700000	151799999	-0.405755948752034	open
blca	chr1	151800000	151899999	-0.149944862006795	open
blca	chr1	151900000	151999999	0.0369309266021874	closed
blca	chr1	152000000	152099999	0.22354345235247	closed
blca	chr1	152100000	152199999	0.386135710370994	closed
blca	chr1	152200000	152299999	0.383169990653271	closed
blca	chr1	152300000	152399999	0.440778356308209	closed
blca	chr1	152400000	152499999	0.46242002792685	closed
blca	chr1	152500000	152599999	0.511477770849361	closed
blca	chr1	152600000	152699999	0.562207437879153	closed
blca	chr1	152700000	152799999	0.472131433245489	closed
blca	chr1	152800000	152899999	0.279505498450146	closed
blca	chr1	152900000	152999999	0.0670644803510812	closed
blca	chr1	153000000	153099999	-0.0876654458978283	open
blca	chr1	153100000	153199999	-0.0925771154081542	open
blca	chr1	153200000	153299999	0.0284130875940328	closed
blca	chr1	153300000	153399999	0.047188983655873	closed
blca	chr1	153400000	153499999	0.06382378353742	closed
blca	chr1	153500000	153599999	-0.0204085198155712	open
blca	chr1	153600000	153699999	-0.257133210313888	open
blca	chr1	153700000	153799999	-0.367232432008105	open
blca	chr1	153800000	153899999	-0.523141652741511	open
blca	chr1	153900000	153999999	-0.621414019156026	open
blca	chr1	154100000	154199999	-0.557660352037532	open
blca	chr1	154200000	154299999	-0.542173126628973	open
blca	chr1	154300000	154399999	-0.446765792885534	open
blca	chr1	154400000	154499999	-0.251512579306167	open
blca	chr1	154500000	154599999	-0.0335708152481232	open
blca	chr1	154600000	154699999	0.227465351890341	closed
blca	chr1	154700000	154799999	0.384018838909921	closed
blca	chr1	154800000	154899999	0.340771214987032	closed
blca	chr1	154900000	154999999	0.124949756866106	closed
blca	chr1	155000000	155099999	-0.161161853711289	open
blca	chr1	155100000	155199999	-0.371210348748559	open
blca	chr1	155200000	155299999	-0.594584289943378	open
blca	chr1	155300000	155399999	-0.794680862206835	open
blca	chr1	155400000	155499999	-0.946929251936983	open
blca	chr1	155500000	155599999	-1.11249217918736	open
blca	chr1	155600000	155699999	-1.08797389321439	open
blca	chr1	155700000	155799999	-0.95154519198899	open
blca	chr1	155800000	155899999	-0.80410040497942	open
blca	chr1	155900000	155999999	-0.679610773269747	open
blca	chr1	156000000	156099999	-0.65518046106474	open
blca	chr1	156100000	156199999	-0.584900980717272	open
blca	chr1	156200000	156299999	-0.625919494789293	open
blca	chr1	156300000	156399999	-0.64516542839558	open
blca	chr1	156400000	156499999	-0.620188401084403	open
blca	chr1	156500000	156599999	-0.78150538661667	open
blca	chr1	156600000	156699999	-0.671620171915844	open
blca	chr1	156700000	156799999	-0.598282538831883	open
blca	chr1	156800000	156899999	-0.531856687522385	open
blca	chr1	156900000	156999999	-0.363825780574728	open
blca	chr1	157000000	157099999	-0.462110736775128	open
blca	chr1	157100000	157199999	-0.501190327057141	open
blca	chr1	157200000	157299999	-0.54736850195405	open
blca	chr1	157300000	157399999	-0.441741341341924	open
blca	chr1	157400000	157499999	-0.115160010083771	open
blca	chr1	157500000	157599999	0.362669438251068	closed
blca	chr1	157600000	157699999	0.925471034997769	closed
blca	chr1	157700000	157799999	1.3062634692726	closed
blca	chr1	157800000	157899999	1.5182748842556	closed
blca	chr1	157900000	157999999	1.51420255064227	closed
blca	chr1	158000000	158099999	1.35606613055794	closed
blca	chr1	158100000	158199999	1.26684425423786	closed
blca	chr1	158200000	158299999	1.17971986961578	closed
blca	chr1	158300000	158399999	1.17441458921992	closed
blca	chr1	158400000	158499999	1.27357256431758	closed
blca	chr1	158500000	158599999	1.33235689371527	closed
blca	chr1	158600000	158699999	1.4653366701754	closed
blca	chr1	158700000	158799999	1.47278423833467	closed
blca	chr1	158800000	158899999	1.33566775724105	closed
blca	chr1	158900000	158999999	1.18228150607915	closed
blca	chr1	159000000	159099999	1.01229216662953	closed
blca	chr1	159100000	159199999	1.01458717334052	closed
blca	chr1	159200000	159299999	1.20298579495089	closed
blca	chr1	159400000	159499999	1.42698546325038	closed
blca	chr1	159500000	159599999	1.5555717580176	closed
blca	chr1	159600000	159699999	1.46323388406283	closed
blca	chr1	159700000	159799999	1.19420388589413	closed
blca	chr1	159800000	159899999	0.796781212796441	closed
blca	chr1	159900000	159999999	0.42803427254709	closed
blca	chr1	160000000	160099999	0.15537102020404	closed
blca	chr1	160100000	160199999	-0.0301014894878768	open
blca	chr1	160200000	160299999	-0.0459581499232371	open
blca	chr1	160300000	160399999	0.0701929132174866	closed
blca	chr1	160400000	160499999	0.26369406916916	closed
blca	chr1	160500000	160599999	0.419919656391696	closed
blca	chr1	160600000	160699999	0.428023848476752	closed
blca	chr1	160700000	160799999	0.238063462590707	closed
blca	chr1	160800000	160899999	-0.0627319502734059	open
blca	chr1	160900000	160999999	-0.39284168089646	open
blca	chr1	161000000	161099999	-0.660333431962129	open
blca	chr1	161100000	161199999	-0.864579847296134	open
blca	chr1	161200000	161299999	-0.972281743449418	open
blca	chr1	161300000	161399999	-1.02888912393832	open
blca	chr1	161400000	161499999	-1.04372159207329	open
blca	chr1	161500000	161599999	-1.02327367388287	open
blca	chr1	161600000	161699999	-1.0618024726889	open
blca	chr1	161700000	161799999	-1.04263816560807	open
blca	chr1	161800000	161899999	-1.0722680674561	open
blca	chr1	161900000	161999999	-1.04284790460113	open
blca	chr1	162000000	162099999	-0.87683042004957	open
blca	chr1	162100000	162199999	-0.731390906618596	open
blca	chr1	162200000	162299999	-0.520871353575306	open
blca	chr1	162300000	162399999	-0.396275015793664	open
blca	chr1	162400000	162499999	-0.383035316028291	open
blca	chr1	162500000	162599999	-0.375011416574287	open
blca	chr1	162600000	162699999	-0.361790544686098	open
blca	chr1	162700000	162799999	-0.173236665258325	open
blca	chr1	162800000	162899999	0.0759204926286572	closed
blca	chr1	162900000	162999999	0.376843313032351	closed
blca	chr1	163000000	163099999	0.683824027470198	closed
blca	chr1	163100000	163199999	0.854914042664045	closed
blca	chr1	163200000	163299999	0.971886634822572	closed
blca	chr1	163300000	163399999	0.998364705003613	closed
blca	chr1	163400000	163499999	0.876570975802609	closed
blca	chr1	163500000	163599999	0.655475848200759	closed
blca	chr1	163600000	163699999	0.440625402404126	closed
blca	chr1	163700000	163799999	0.114971718475163	closed
blca	chr1	163800000	163899999	-0.035981367921918	open
blca	chr1	163900000	163999999	-0.0398061632222692	open
blca	chr1	164000000	164099999	-0.088988661639447	open
blca	chr1	164100000	164199999	0.0525277658732536	closed
blca	chr1	164300000	164399999	-0.0205251071319595	open
blca	chr1	164400000	164499999	-0.254540954266384	open
blca	chr1	164500000	164599999	-0.577788857007799	open
blca	chr1	164600000	164699999	-1.06543707524667	open
blca	chr1	164700000	164799999	-1.26100927955754	open
blca	chr1	164800000	164899999	-1.20796642969941	open
blca	chr1	164900000	164999999	-0.848906072991204	open
blca	chr1	165000000	165099999	-0.236501837556609	open
blca	chr1	165100000	165199999	0.0956902188488963	closed
blca	chr1	165200000	165299999	0.223299398032411	closed
blca	chr1	165300000	165399999	0.11140716328364	closed
blca	chr1	165400000	165499999	-0.275952246844608	open
blca	chr1	165500000	165599999	-0.518257674183407	open
blca	chr1	165600000	165699999	-0.712651547117265	open
blca	chr1	165800000	165899999	-0.841860353503267	open
blca	chr1	165900000	165999999	-0.755442810427531	open
blca	chr1	166000000	166099999	-0.704656559408055	open
blca	chr1	166100000	166199999	-0.664665365825078	open
blca	chr1	166200000	166299999	-0.652023509742452	open
blca	chr1	166300000	166399999	-0.692128262118057	open
blca	chr1	166400000	166499999	-0.673657356734962	open
blca	chr1	166500000	166599999	-0.57951258636892	open
blca	chr1	166700000	166799999	-0.434670479542666	open
blca	chr1	166800000	166899999	-0.43494979954481	open
blca	chr1	167000000	167099999	-0.40620849976061	open
blca	chr1	167100000	167199999	-0.431762198012949	open
blca	chr1	167200000	167299999	-0.489501917881513	open
blca	chr1	167300000	167399999	-0.433799861127948	open
blca	chr1	167400000	167499999	-0.448432354223516	open
blca	chr1	167500000	167599999	-0.520627110062085	open
blca	chr1	167600000	167699999	-0.589665595605489	open
blca	chr1	167700000	167799999	-0.637400016295337	open
blca	chr1	167800000	167899999	-0.773546551293681	open
blca	chr1	168000000	168099999	-0.775217103486573	open
blca	chr1	168100000	168199999	-0.82170330486462	open
blca	chr1	168200000	168299999	-0.911872841239511	open
blca	chr1	168300000	168399999	-0.853941440686195	open
blca	chr1	168400000	168499999	-0.797445368112001	open
blca	chr1	168500000	168599999	-0.608778269959098	open
blca	chr1	168600000	168699999	-0.337608434221752	open
blca	chr1	168700000	168799999	-0.0848376936833392	open
blca	chr1	168800000	168899999	-0.0482499940858349	open
blca	chr1	168900000	168999999	-0.20738267687245	open
blca	chr1	169000000	169099999	-0.430180212545515	open
blca	chr1	169100000	169199999	-0.797611675304923	open
blca	chr1	169200000	169299999	-0.961939105915435	open
blca	chr1	169300000	169399999	-0.984420413274133	open
blca	chr1	169400000	169499999	-1.07905554275917	open
blca	chr1	169500000	169599999	-0.98195051518224	open
blca	chr1	169600000	169699999	-0.910315410062173	open
blca	chr1	169700000	169799999	-0.712095272771326	open
blca	chr1	169800000	169899999	-0.267058706131895	open
blca	chr1	170100000	170199999	0.192929258694891	closed
blca	chr1	170200000	170299999	0.718916806384827	closed
blca	chr1	170300000	170399999	0.88111722365241	closed
blca	chr1	170400000	170499999	0.841343528425104	closed
blca	chr1	170500000	170599999	0.754992637249518	closed
blca	chr1	170600000	170699999	0.611406237278911	closed
blca	chr1	170700000	170799999	0.906714607626563	closed
blca	chr1	170800000	170899999	1.24709566319024	closed
blca	chr1	170900000	170999999	1.47896982640548	closed
blca	chr1	171000000	171099999	1.58743044388283	closed
blca	chr1	171100000	171199999	1.35799989726953	closed
blca	chr1	171200000	171299999	1.05033121037982	closed
blca	chr1	171300000	171399999	0.645534654617009	closed
blca	chr1	171400000	171499999	0.365333703034361	closed
blca	chr1	171500000	171599999	0.153325675834483	closed
blca	chr1	171600000	171699999	0.0407574573658757	closed
blca	chr1	171700000	171799999	0.224067906456859	closed
blca	chr1	171800000	171899999	0.321460478279483	closed
blca	chr1	171900000	171999999	0.446440279728681	closed
blca	chr1	172000000	172099999	0.425559021522859	closed
blca	chr1	172100000	172199999	0.187238786841827	closed
blca	chr1	172200000	172299999	-0.07669989723233	open
blca	chr1	172300000	172399999	-0.330092170085805	open
blca	chr1	172400000	172499999	-0.463046169937336	open
blca	chr1	172500000	172599999	-0.534104763704426	open
blca	chr1	172600000	172699999	-0.437132236874028	open
blca	chr1	172700000	172799999	-0.258614127424008	open
blca	chr1	172800000	172899999	-0.0607391482829279	open
blca	chr1	172900000	172999999	0.180023961706536	closed
blca	chr1	173000000	173099999	0.334438394188241	closed
blca	chr1	173100000	173199999	0.39731268668919	closed
blca	chr1	173300000	173399999	0.448963165138188	closed
blca	chr1	173400000	173499999	0.36244554900229	closed
blca	chr1	173500000	173599999	0.293249767235621	closed
blca	chr1	173700000	173799999	0.107710672640949	closed
blca	chr1	173800000	173899999	-0.0661572809036891	open
blca	chr1	173900000	173999999	-0.109394726226792	open
blca	chr1	174000000	174099999	-0.182324689657924	open
blca	chr1	174100000	174199999	-0.0658891061053343	open
blca	chr1	174300000	174399999	-0.0272729502464821	open
blca	chr1	174400000	174499999	0.0797200070595688	closed
blca	chr1	174500000	174599999	0.0680150769025965	closed
blca	chr1	174600000	174699999	0.021016219507907	closed
blca	chr1	174700000	174799999	-0.116938351526097	open
blca	chr1	174800000	174899999	-0.327320329009692	open
blca	chr1	174900000	174999999	-0.336304816676394	open
blca	chr1	175000000	175099999	-0.353440285530717	open
blca	chr1	175100000	175199999	-0.0646931608103256	open
blca	chr1	175200000	175299999	0.250645746924835	closed
blca	chr1	175300000	175399999	0.579764401893366	closed
blca	chr1	175400000	175499999	0.962858340130661	closed
blca	chr1	175500000	175599999	1.12409206187886	closed
blca	chr1	175600000	175699999	1.1784716713983	closed
blca	chr1	175700000	175799999	0.989411968445967	closed
blca	chr1	175800000	175899999	0.498557248810883	closed
blca	chr1	175900000	175999999	-0.0137482842816269	open
blca	chr1	176100000	176199999	-0.463228526839784	open
blca	chr1	176300000	176399999	-0.643252472376	open
blca	chr1	176400000	176499999	-0.432532673265472	open
blca	chr1	176500000	176599999	-0.0150541477476992	open
blca	chr1	176600000	176699999	0.434624294373025	closed
blca	chr1	176700000	176799999	0.786093567904876	closed
blca	chr1	176800000	176899999	1.03395192400535	closed
blca	chr1	176900000	176999999	1.11436660946784	closed
blca	chr1	177000000	177099999	1.12157491732718	closed
blca	chr1	177100000	177199999	1.03611432199719	closed
blca	chr1	177200000	177299999	0.8974976841911	closed
blca	chr1	177300000	177399999	0.724006229774535	closed
blca	chr1	177600000	177699999	0.633408656584532	closed
blca	chr1	177700000	177799999	0.626918680658241	closed
blca	chr1	177800000	177899999	0.481425534869283	closed
blca	chr1	177900000	177999999	0.39409029646566	closed
blca	chr1	178000000	178099999	0.162537855750281	closed
blca	chr1	178200000	178299999	-0.166640600250989	open
blca	chr1	178300000	178399999	-0.342493619735122	open
blca	chr1	178400000	178499999	-0.486302074996243	open
blca	chr1	178500000	178599999	-0.560353430717401	open
blca	chr1	178600000	178699999	-0.561059096007383	open
blca	chr1	178700000	178799999	-0.559596007022723	open
blca	chr1	178800000	178899999	-0.624333949423986	open
blca	chr1	178900000	178999999	-0.599376380051248	open
blca	chr1	179000000	179099999	-0.605110033949341	open
blca	chr1	179100000	179199999	-0.734831301318131	open
blca	chr1	179200000	179299999	-0.723636446479654	open
blca	chr1	179300000	179399999	-0.775201269433859	open
blca	chr1	179400000	179499999	-0.580819752509669	open
blca	chr1	179500000	179599999	-0.167373368845682	open
blca	chr1	179600000	179699999	0.0212444860876105	closed
blca	chr1	179700000	179799999	0.0821924912817133	closed
blca	chr1	179800000	179899999	-0.204489097959853	open
blca	chr1	179900000	179999999	-0.675277165153707	open
blca	chr1	180000000	180099999	-0.931093528400712	open
blca	chr1	180100000	180199999	-0.996319092953966	open
blca	chr1	180200000	180299999	-0.894695719277766	open
blca	chr1	180300000	180399999	-0.702966153907343	open
blca	chr1	180400000	180499999	-0.635539438816925	open
blca	chr1	180500000	180599999	-0.561897221602914	open
blca	chr1	180600000	180699999	-0.583577498112288	open
blca	chr1	180800000	180899999	-0.661663512376064	open
blca	chr1	180900000	180999999	-0.71202447312153	open
blca	chr1	181000000	181099999	-0.740544074479672	open
blca	chr1	181100000	181199999	-0.606501391918638	open
blca	chr1	181200000	181299999	-0.282628414781163	open
blca	chr1	181300000	181399999	0.181048223187091	closed
blca	chr1	181400000	181499999	0.607080908974902	closed
blca	chr1	181500000	181599999	1.0752299622257	closed
blca	chr1	181600000	181699999	1.26792262053446	closed
blca	chr1	181700000	181799999	1.23510012714314	closed
blca	chr1	181900000	181999999	1.09252759316321	closed
blca	chr1	182000000	182099999	0.665750787659345	closed
blca	chr1	182100000	182199999	0.371415543932397	closed
blca	chr1	182200000	182299999	0.228814550065815	closed
blca	chr1	182300000	182399999	0.0587559940147779	closed
blca	chr1	182400000	182499999	0.0143214692266085	closed
blca	chr1	182500000	182599999	-0.0754144810689678	open
blca	chr1	182600000	182699999	-0.400612647220289	open
blca	chr1	182700000	182799999	-0.607195686937217	open
blca	chr1	182800000	182899999	-0.804159837187415	open
blca	chr1	182900000	182999999	-0.92763568752371	open
blca	chr1	183000000	183099999	-0.772243548923855	open
blca	chr1	183100000	183199999	-0.582438864137535	open
blca	chr1	183200000	183299999	-0.287478368913074	open
blca	chr1	183300000	183399999	-0.0753758930637944	open
blca	chr1	183400000	183499999	0.0562897518143139	closed
blca	chr1	183500000	183599999	0.0836751070094368	closed
blca	chr1	183600000	183699999	-0.00277881360518324	open
blca	chr1	183700000	183799999	-0.00824052823354528	open
blca	chr1	183800000	183899999	-0.124000338663785	open
blca	chr1	183900000	183999999	-0.164543884184164	open
blca	chr1	184000000	184099999	-0.114988413084733	open
blca	chr1	184100000	184199999	-0.120981551546997	open
blca	chr1	184200000	184299999	0.000141800463606893	closed
blca	chr1	184300000	184399999	-0.0462163911876671	open
blca	chr1	184400000	184499999	-0.188894416907999	open
blca	chr1	184500000	184599999	-0.332223435618487	open
blca	chr1	184600000	184699999	-0.519370994782965	open
blca	chr1	184700000	184799999	-0.508061871175641	open
blca	chr1	184800000	184899999	-0.567181465326373	open
blca	chr1	184900000	184999999	-0.668368373845954	open
blca	chr1	185000000	185099999	-0.77678814662968	open
blca	chr1	185100000	185199999	-0.961506711077309	open
blca	chr1	185200000	185299999	-0.886301193562121	open
blca	chr1	185300000	185399999	-0.60611398665573	open
blca	chr1	185400000	185499999	-0.151089260898363	open
blca	chr1	185500000	185599999	0.415008109912815	closed
blca	chr1	185600000	185699999	0.860490991014235	closed
blca	chr1	185700000	185799999	1.19105480436902	closed
blca	chr1	185800000	185899999	1.37775820997447	closed
blca	chr1	185900000	185999999	1.4883326965427	closed
blca	chr1	186000000	186099999	1.54932370482339	closed
blca	chr1	186100000	186199999	1.36584519189488	closed
blca	chr1	186200000	186299999	0.998898843976239	closed
blca	chr1	186300000	186399999	0.434628486867658	closed
blca	chr1	186400000	186499999	-0.231217211941506	open
blca	chr1	186500000	186599999	-0.610746447145676	open
blca	chr1	186600000	186699999	-0.823549042333318	open
blca	chr1	186700000	186799999	-0.877692483671549	open
blca	chr1	186800000	186899999	-0.784183825076179	open
blca	chr1	186900000	186999999	-0.667611120883512	open
blca	chr1	187000000	187099999	-0.471261384435772	open
blca	chr1	187300000	187399999	-0.0734412469762986	open
blca	chr1	187400000	187499999	0.350549365487872	closed
blca	chr1	187500000	187599999	0.590526523946604	closed
blca	chr1	187600000	187699999	0.728121505257649	closed
blca	chr1	187800000	187899999	0.668580376854259	closed
blca	chr1	187900000	187999999	0.46255603231609	closed
blca	chr1	188000000	188099999	0.410667864723038	closed
blca	chr1	188600000	188699999	0.357120447354672	closed
blca	chr1	188800000	188899999	0.246127269655779	closed
blca	chr1	189100000	189199999	0.315641778662069	closed
blca	chr1	189700000	189799999	0.231830200698206	closed
blca	chr1	190000000	190099999	0.260992274643326	closed
blca	chr1	190400000	190499999	0.431746098953567	closed
blca	chr1	190800000	190899999	0.4671503851028	closed
blca	chr1	190900000	190999999	0.571824564448734	closed
blca	chr1	191100000	191199999	0.487016532848635	closed
blca	chr1	191400000	191499999	0.282029006033124	closed
blca	chr1	191500000	191599999	0.0131271182950494	closed
blca	chr1	191700000	191799999	-0.0697268557195936	open
blca	chr1	191800000	191899999	0.0492581910658592	closed
blca	chr1	192000000	192099999	0.244487557602367	closed
blca	chr1	192100000	192199999	0.671653131736226	closed
blca	chr1	192200000	192299999	0.864047013972813	closed
blca	chr1	192300000	192399999	0.804211761763565	closed
blca	chr1	192400000	192499999	0.598772363133748	closed
blca	chr1	192500000	192599999	0.213208315880289	closed
blca	chr1	192600000	192699999	-0.156342934505304	open
blca	chr1	192700000	192799999	-0.280357535929367	open
blca	chr1	192800000	192899999	-0.328080962198224	open
blca	chr1	192900000	192999999	-0.388244363830094	open
blca	chr1	193000000	193099999	-0.480223784067078	open
blca	chr1	193100000	193199999	-0.588620245466557	open
blca	chr1	193200000	193299999	-0.527998485828827	open
blca	chr1	193300000	193399999	-0.235063362250653	open
blca	chr1	193400000	193499999	0.136320269670167	closed
blca	chr1	193500000	193599999	0.410286586973999	closed
blca	chr1	193600000	193699999	0.526847786625551	closed
blca	chr1	193700000	193799999	0.42413138814207	closed
blca	chr1	193800000	193899999	0.536736184905749	closed
blca	chr1	194000000	194099999	0.699609306150645	closed
blca	chr1	194300000	194399999	0.878934493889297	closed
blca	chr1	194400000	194499999	1.15287734307674	closed
blca	chr1	194800000	194899999	1.01406367327376	closed
blca	chr1	195000000	195099999	0.756210781986598	closed
blca	chr1	195500000	195599999	0.525193944784881	closed
blca	chr1	195600000	195699999	0.155742704346798	closed
blca	chr1	195900000	195999999	0.0807521092130889	closed
blca	chr1	196100000	196199999	0.0878492604215101	closed
blca	chr1	196200000	196299999	0.112860211547169	closed
blca	chr1	196300000	196399999	0.369917412437013	closed
blca	chr1	196400000	196499999	0.495384776787565	closed
blca	chr1	196500000	196599999	0.657450319526967	closed
blca	chr1	196600000	196699999	0.708312185525861	closed
blca	chr1	196700000	196799999	0.591554285031211	closed
blca	chr1	196800000	196899999	0.614911989413178	closed
blca	chr1	196900000	196999999	0.472201226176247	closed
blca	chr1	197000000	197099999	0.489163793199606	closed
blca	chr1	197100000	197199999	0.56375896430719	closed
blca	chr1	197200000	197299999	0.589590327902147	closed
blca	chr1	197300000	197399999	0.726682377776672	closed
blca	chr1	197400000	197499999	0.602295087860799	closed
blca	chr1	197500000	197599999	0.31894462682159	closed
blca	chr1	197700000	197799999	-0.157847028899038	open
blca	chr1	197800000	197899999	-0.559205944825556	open
blca	chr1	198000000	198099999	-0.800618622263732	open
blca	chr1	198100000	198199999	-0.826201256537591	open
blca	chr1	198200000	198299999	-0.77117764400859	open
blca	chr1	198300000	198399999	-0.689712129373747	open
blca	chr1	198400000	198499999	-0.552820184335333	open
blca	chr1	198500000	198599999	-0.44175647379179	open
blca	chr1	198600000	198699999	-0.126110639619888	open
blca	chr1	198700000	198799999	0.138842896058043	closed
blca	chr1	198800000	198899999	0.527794183892375	closed
blca	chr1	198900000	198999999	0.875894612022206	closed
blca	chr1	199000000	199099999	1.08613915270061	closed
blca	chr1	199300000	199399999	1.33636376459741	closed
blca	chr1	199400000	199499999	1.44387633398264	closed
blca	chr1	199500000	199599999	1.42559639254451	closed
blca	chr1	199600000	199699999	1.44768811098726	closed
blca	chr1	199700000	199799999	1.28123095790418	closed
blca	chr1	199800000	199899999	1.04699222905238	closed
blca	chr1	199900000	199999999	1.02036393686649	closed
blca	chr1	200000000	200099999	0.892642023418391	closed
blca	chr1	200100000	200199999	0.875536224731424	closed
blca	chr1	200200000	200299999	0.888918477399517	closed
blca	chr1	200300000	200399999	0.596151312407672	closed
blca	chr1	200400000	200499999	0.215640428738581	closed
blca	chr1	200500000	200599999	-0.187641058808478	open
blca	chr1	200700000	200799999	-0.624987415659672	open
blca	chr1	200800000	200899999	-0.74022721280228	open
blca	chr1	200900000	200999999	-0.616711574561626	open
blca	chr1	201000000	201099999	-0.434961280575754	open
blca	chr1	201100000	201199999	-0.158800743440555	open
blca	chr1	201200000	201299999	-0.0581664202342098	open
blca	chr1	201300000	201399999	-0.0717466737334919	open
blca	chr1	201400000	201499999	-0.0670046628816945	open
blca	chr1	201500000	201599999	-0.161293344491994	open
blca	chr1	201600000	201699999	-0.186892423518181	open
blca	chr1	201700000	201799999	-0.196432409571071	open
blca	chr1	201800000	201899999	-0.257693957236517	open
blca	chr1	201900000	201999999	-0.274109997010906	open
blca	chr1	202000000	202099999	-0.223925694301879	open
blca	chr1	202100000	202199999	-0.185898985992621	open
blca	chr1	202200000	202299999	-0.197156325847594	open
blca	chr1	202300000	202399999	-0.189020530372059	open
blca	chr1	202400000	202499999	-0.243552329312421	open
blca	chr1	202500000	202599999	-0.309146735604279	open
blca	chr1	202600000	202699999	-0.336296514852284	open
blca	chr1	202700000	202799999	-0.303122383073374	open
blca	chr1	202800000	202899999	-0.267103891374026	open
blca	chr1	202900000	202999999	-0.135911084205371	open
blca	chr1	203000000	203099999	0.027043732619691	closed
blca	chr1	203100000	203199999	0.0997483669074808	closed
blca	chr1	203200000	203299999	0.13274832893335	closed
blca	chr1	203300000	203399999	0.0271045055783107	closed
blca	chr1	203400000	203499999	-0.0984400765582959	open
blca	chr1	203500000	203599999	-0.229867691493696	open
blca	chr1	203600000	203699999	-0.382880361693303	open
blca	chr1	203700000	203799999	-0.386253130705919	open
blca	chr1	203800000	203899999	-0.361872478455124	open
blca	chr1	203900000	203999999	-0.296187641679792	open
blca	chr1	204000000	204099999	-0.228252024650355	open
blca	chr1	204100000	204199999	-0.394660708923513	open
blca	chr1	204200000	204299999	-0.622681257896823	open
blca	chr1	204300000	204399999	-0.8437389225581	open
blca	chr1	204400000	204499999	-0.879343263198064	open
blca	chr1	204500000	204599999	-0.583234493259801	open
blca	chr1	204600000	204699999	-0.0713608855631174	open
blca	chr1	204700000	204799999	0.486636342971025	closed
blca	chr1	204800000	204899999	0.791362072297934	closed
blca	chr1	204900000	204999999	0.812412451952068	closed
blca	chr1	205000000	205099999	0.537116223289355	closed
blca	chr1	205100000	205199999	0.173342513263316	closed
blca	chr1	205200000	205299999	-0.0715927368226387	open
blca	chr1	205300000	205399999	-0.196722370549704	open
blca	chr1	205400000	205499999	-0.244116566929659	open
blca	chr1	205500000	205599999	-0.350713302099303	open
blca	chr1	205600000	205699999	-0.427775291319895	open
blca	chr1	205700000	205799999	-0.495576532513013	open
blca	chr1	205800000	205899999	-0.541141508440682	open
blca	chr1	205900000	205999999	-0.521389649260231	open
blca	chr1	206100000	206199999	-0.549226544695498	open
blca	chr1	206200000	206299999	-0.648110763575772	open
blca	chr1	206300000	206399999	-0.692004439307014	open
blca	chr1	206500000	206599999	-0.7496352818445	open
blca	chr1	206600000	206699999	-0.847904827603852	open
blca	chr1	206700000	206799999	-0.924146791294709	open
blca	chr1	206800000	206899999	-0.974758514981966	open
blca	chr1	206900000	206999999	-0.959583459160087	open
blca	chr1	207000000	207099999	-0.785648211258759	open
blca	chr1	207100000	207199999	-0.577972052318586	open
blca	chr1	207200000	207299999	-0.458127950821936	open
blca	chr1	207300000	207399999	-0.313793471149991	open
blca	chr1	207400000	207499999	-0.198107015666811	open
blca	chr1	207500000	207599999	-0.0179848448618914	open
blca	chr1	207600000	207699999	0.193883204054667	closed
blca	chr1	207800000	207899999	0.283182492179502	closed
blca	chr1	207900000	207999999	0.259781735648528	closed
blca	chr1	208000000	208099999	0.0667209316209326	closed
blca	chr1	208100000	208199999	-0.163493966996265	open
blca	chr1	208200000	208299999	-0.196168197073445	open
blca	chr1	208300000	208399999	-0.139537761782737	open
blca	chr1	208400000	208499999	0.144716515603858	closed
blca	chr1	208500000	208599999	0.649543015636639	closed
blca	chr1	208600000	208699999	1.0603469611459	closed
blca	chr1	208700000	208799999	1.35498743924903	closed
blca	chr1	208800000	208899999	1.54568659562352	closed
blca	chr1	208900000	208999999	1.52242041775387	closed
blca	chr1	209000000	209099999	1.41173202614121	closed
blca	chr1	209100000	209199999	1.32171253555068	closed
blca	chr1	209200000	209299999	1.1801782766223	closed
blca	chr1	209300000	209399999	0.925098489142847	closed
blca	chr1	209400000	209499999	0.676085503826619	closed
blca	chr1	209500000	209599999	0.491267350901688	closed
blca	chr1	209600000	209699999	0.280561785587291	closed
blca	chr1	209700000	209799999	0.211445179398806	closed
blca	chr1	209800000	209899999	0.145863162774766	closed
blca	chr1	209900000	209999999	0.0947560901006103	closed
blca	chr1	210000000	210099999	0.141050566242691	closed
blca	chr1	210200000	210299999	0.229313874411057	closed
blca	chr1	210300000	210399999	0.334757788667503	closed
blca	chr1	210400000	210499999	0.333477847645599	closed
blca	chr1	210500000	210599999	0.233729986086835	closed
blca	chr1	210600000	210699999	0.126160848737705	closed
blca	chr1	210700000	210799999	0.0593449065172058	closed
blca	chr1	210800000	210899999	0.176307892683679	closed
blca	chr1	210900000	210999999	0.318221183744279	closed
blca	chr1	211200000	211299999	0.417629638044908	closed
blca	chr1	211500000	211599999	0.448774469014899	closed
blca	chr1	211600000	211699999	0.204475377802351	closed
blca	chr1	211700000	211799999	0.0188392822915203	closed
blca	chr1	211800000	211899999	-0.152930370995048	open
blca	chr1	211900000	211999999	-0.254814941611146	open
blca	chr1	212000000	212099999	-0.191569832505011	open
blca	chr1	212100000	212199999	-0.221671748881862	open
blca	chr1	212200000	212299999	-0.322859146575414	open
blca	chr1	212300000	212399999	-0.488753724456054	open
blca	chr1	212400000	212499999	-0.63073656944257	open
blca	chr1	212500000	212599999	-0.647992318717121	open
blca	chr1	212600000	212699999	-0.556014015383674	open
blca	chr1	212700000	212799999	-0.443388259344516	open
blca	chr1	212800000	212899999	-0.367305029228885	open
blca	chr1	212900000	212999999	-0.466638744647533	open
blca	chr1	213000000	213099999	-0.666589480858665	open
blca	chr1	213100000	213199999	-0.737093303235723	open
blca	chr1	213200000	213299999	-0.782709924434935	open
blca	chr1	213300000	213399999	-0.590322846374859	open
blca	chr1	213400000	213499999	-0.230093665922463	open
blca	chr1	213500000	213599999	0.0700890229439617	closed
blca	chr1	213600000	213699999	0.474854582593857	closed
blca	chr1	213700000	213799999	0.691427402548879	closed
blca	chr1	213800000	213899999	0.760970175346985	closed
blca	chr1	214000000	214099999	0.731656269234734	closed
blca	chr1	214100000	214199999	0.430272296803152	closed
blca	chr1	214200000	214299999	0.110746777097099	closed
blca	chr1	214300000	214399999	-0.273804879043256	open
blca	chr1	214400000	214499999	-0.673235859066259	open
blca	chr1	214500000	214599999	-0.956317011409477	open
blca	chr1	214600000	214699999	-1.14385537874646	open
blca	chr1	214700000	214799999	-1.0716995351598	open
blca	chr1	214800000	214899999	-0.797528029700041	open
blca	chr1	214900000	214999999	-0.333040042154151	open
blca	chr1	215000000	215099999	0.27915822360598	closed
blca	chr1	215100000	215199999	0.798013088278408	closed
blca	chr1	215200000	215299999	1.16917392776993	closed
blca	chr1	215300000	215399999	1.41880165644971	closed
blca	chr1	215400000	215499999	1.52160681519904	closed
blca	chr1	215500000	215599999	1.35053145836813	closed
blca	chr1	215600000	215699999	1.13488318497957	closed
blca	chr1	215700000	215799999	0.862078193053507	closed
blca	chr1	215800000	215899999	0.544420697988843	closed
blca	chr1	215900000	215999999	0.615978718343729	closed
blca	chr1	216000000	216099999	0.839032637693027	closed
blca	chr1	216100000	216199999	1.08865068484965	closed
blca	chr1	216200000	216299999	1.3254697096995	closed
blca	chr1	216300000	216399999	1.33144250101646	closed
blca	chr1	216400000	216499999	1.17150209807185	closed
blca	chr1	216500000	216599999	0.903769580641355	closed
blca	chr1	216600000	216699999	0.594285118311483	closed
blca	chr1	216700000	216799999	0.29726259948806	closed
blca	chr1	216800000	216899999	0.071508280089193	closed
blca	chr1	216900000	216999999	0.0407289474586769	closed
blca	chr1	217000000	217099999	0.143474627589415	closed
blca	chr1	217100000	217199999	0.342108980206948	closed
blca	chr1	217200000	217299999	0.459797377265455	closed
blca	chr1	217300000	217399999	0.37698223337355	closed
blca	chr1	217500000	217599999	0.194617125816133	closed
blca	chr1	217600000	217699999	-0.061151577171256	open
blca	chr1	217700000	217799999	-0.23192008499218	open
blca	chr1	217800000	217899999	-0.173722498098045	open
blca	chr1	218000000	218099999	-0.0138691245324972	open
blca	chr1	218200000	218299999	0.0244624261926163	closed
blca	chr1	218300000	218399999	0.139162784445307	closed
blca	chr1	218400000	218499999	0.15265652400372	closed
blca	chr1	218500000	218599999	0.178393468220243	closed
blca	chr1	218600000	218699999	0.504194147384036	closed
blca	chr1	218700000	218799999	0.762921371209584	closed
blca	chr1	218800000	218899999	1.01261821112292	closed
blca	chr1	218900000	218999999	1.20984532762217	closed
blca	chr1	219000000	219099999	1.12656028008245	closed
blca	chr1	219200000	219299999	1.02309827181949	closed
blca	chr1	219300000	219399999	0.915005864208187	closed
blca	chr1	219400000	219499999	0.798678871190083	closed
blca	chr1	219500000	219599999	0.925490563449828	closed
blca	chr1	219600000	219699999	0.979818173761803	closed
blca	chr1	219700000	219799999	1.03280653481692	closed
blca	chr1	219800000	219899999	1.07083420579397	closed
blca	chr1	219900000	219999999	0.871907748719636	closed
blca	chr1	220000000	220099999	0.675219360664567	closed
blca	chr1	220100000	220199999	0.298778816579837	closed
blca	chr1	220200000	220299999	-0.173273398231369	open
blca	chr1	220300000	220399999	-0.541179183289768	open
blca	chr1	220400000	220499999	-0.756817252616775	open
blca	chr1	220500000	220599999	-0.755258521663322	open
blca	chr1	220600000	220699999	-0.659431731933722	open
blca	chr1	220700000	220799999	-0.597097636235705	open
blca	chr1	220800000	220899999	-0.491306845528682	open
blca	chr1	220900000	220999999	-0.266524918505733	open
blca	chr1	221000000	221099999	-0.0220968612568282	open
blca	chr1	221100000	221199999	0.445907222628273	closed
blca	chr1	221200000	221299999	0.736466072039729	closed
blca	chr1	221300000	221399999	0.834318853837652	closed
blca	chr1	221400000	221499999	0.933980714506044	closed
blca	chr1	221500000	221599999	0.739736970918723	closed
blca	chr1	221600000	221699999	0.590906611703654	closed
blca	chr1	221700000	221799999	0.446713689047301	closed
blca	chr1	221800000	221899999	0.279913270725376	closed
blca	chr1	221900000	221999999	0.205260121834743	closed
blca	chr1	222000000	222099999	0.139284920272057	closed
blca	chr1	222100000	222199999	0.14119630690212	closed
blca	chr1	222200000	222299999	0.246987764066302	closed
blca	chr1	222300000	222399999	0.434891151561145	closed
blca	chr1	222400000	222499999	0.631841830855918	closed
blca	chr1	222500000	222599999	0.781184190005911	closed
blca	chr1	222600000	222699999	0.685387823977011	closed
blca	chr1	222700000	222799999	0.485978832220535	closed
blca	chr1	222800000	222899999	0.211714730309209	closed
blca	chr1	222900000	222999999	-0.092180066636805	open
blca	chr1	223000000	223099999	-0.171268367922596	open
blca	chr1	223100000	223199999	-0.311333534926215	open
blca	chr1	223200000	223299999	-0.37389733899501	open
blca	chr1	223300000	223399999	-0.484715691065808	open
blca	chr1	223400000	223499999	-0.614732051114164	open
blca	chr1	223500000	223599999	-0.529468640894352	open
blca	chr1	223600000	223699999	-0.424164712889858	open
blca	chr1	223700000	223799999	-0.231812267035292	open
blca	chr1	223800000	223899999	-0.186287258505965	open
blca	chr1	223900000	223999999	-0.210889727884197	open
blca	chr1	224000000	224099999	-0.242022193748926	open
blca	chr1	224100000	224199999	-0.25159656278273	open
blca	chr1	224200000	224299999	-0.158943015998278	open
blca	chr1	224300000	224399999	-0.253601638342141	open
blca	chr1	224400000	224499999	-0.363952854074765	open
blca	chr1	224500000	224599999	-0.417954066250567	open
blca	chr1	224600000	224699999	-0.446454770367105	open
blca	chr1	224700000	224799999	-0.239294693487949	open
blca	chr1	224800000	224899999	-0.0219428629650434	open
blca	chr1	224900000	224999999	0.0149915492179019	closed
blca	chr1	225000000	225099999	0.114675644438856	closed
blca	chr1	225100000	225199999	0.206787189742263	closed
blca	chr1	225300000	225399999	0.191762799563729	closed
blca	chr1	225400000	225499999	0.348382256905188	closed
blca	chr1	225500000	225599999	0.264343965317914	closed
blca	chr1	225600000	225699999	-0.100036985133332	open
blca	chr1	225700000	225799999	-0.360224442059918	open
blca	chr1	225800000	225899999	-0.752113829603697	open
blca	chr1	225900000	225999999	-0.957454778079157	open
blca	chr1	226000000	226099999	-0.911480471278594	open
blca	chr1	226100000	226199999	-0.877183929830295	open
blca	chr1	226300000	226399999	-0.798067990777821	open
blca	chr1	226400000	226499999	-0.735506216443922	open
blca	chr1	226500000	226599999	-0.655041630529394	open
blca	chr1	226600000	226699999	-0.628385311801509	open
blca	chr1	226700000	226799999	-0.618003477789829	open
blca	chr1	226800000	226899999	-0.73763422228842	open
blca	chr1	226900000	226999999	-1.0310828533077	open
blca	chr1	227000000	227099999	-1.14608954122633	open
blca	chr1	227100000	227199999	-1.1517871465194	open
blca	chr1	227200000	227299999	-0.930720730431354	open
blca	chr1	227300000	227399999	-0.611376079978736	open
blca	chr1	227400000	227499999	-0.454264785992529	open
blca	chr1	227500000	227599999	-0.437267537997133	open
blca	chr1	227600000	227699999	-0.666851586744333	open
blca	chr1	227800000	227899999	-0.879944962003762	open
blca	chr1	227900000	227999999	-1.06870317545148	open
blca	chr1	228100000	228199999	-1.10360871328063	open
blca	chr1	228200000	228299999	-0.85521928186184	open
blca	chr1	228300000	228399999	-0.569843329012231	open
blca	chr1	228400000	228499999	-0.288557076803018	open
blca	chr1	228500000	228599999	-0.101772600713483	open
blca	chr1	228600000	228699999	-0.174702850964307	open
blca	chr1	228700000	228799999	-0.337685933955657	open
blca	chr1	228800000	228899999	-0.517107380560441	open
blca	chr1	228900000	228999999	-0.716049120353031	open
blca	chr1	229000000	229099999	-0.856304538918026	open
blca	chr1	229100000	229199999	-0.991346399177476	open
blca	chr1	229200000	229299999	-1.08654316518246	open
blca	chr1	229300000	229399999	-1.08858191262243	open
blca	chr1	229400000	229499999	-1.04749096064098	open
blca	chr1	229500000	229599999	-0.940987735692947	open
blca	chr1	229600000	229699999	-0.805768490869684	open
blca	chr1	229700000	229799999	-0.770020362951064	open
blca	chr1	229800000	229899999	-0.580549842790505	open
blca	chr1	229900000	229999999	-0.322036118073702	open
blca	chr1	230000000	230099999	-0.116038446465669	open
blca	chr1	230100000	230199999	0.0981503727612037	closed
blca	chr1	230200000	230299999	0.144915909041596	closed
blca	chr1	230300000	230399999	0.0996462748614492	closed
blca	chr1	230400000	230499999	0.230478879483504	closed
blca	chr1	230500000	230599999	0.433398936123832	closed
blca	chr1	230600000	230699999	0.53401620446002	closed
blca	chr1	230800000	230899999	0.598880356122906	closed
blca	chr1	230900000	230999999	0.354257591422414	closed
blca	chr1	231000000	231099999	0.0965709138809787	closed
blca	chr1	231100000	231199999	0.0239079818802651	closed
blca	chr1	231200000	231299999	-0.125148001619519	open
blca	chr1	231300000	231399999	-0.130365601902723	open
blca	chr1	231400000	231499999	-0.20984302168676	open
blca	chr1	231500000	231599999	-0.36846773454465	open
blca	chr1	231600000	231699999	-0.308034142730089	open
blca	chr1	231700000	231799999	-0.14958981502146	open
blca	chr1	231800000	231899999	0.0954526823526547	closed
blca	chr1	231900000	231999999	0.380306786594167	closed
blca	chr1	232000000	232099999	0.526958694677837	closed
blca	chr1	232100000	232199999	0.616118915778966	closed
blca	chr1	232200000	232299999	0.61020071133592	closed
blca	chr1	232300000	232399999	0.508010836214976	closed
blca	chr1	232400000	232499999	0.357822210615564	closed
blca	chr1	232500000	232599999	0.0520017851767807	closed
blca	chr1	232600000	232699999	-0.181123909019496	open
blca	chr1	232700000	232799999	-0.339798891233247	open
blca	chr1	232800000	232899999	-0.349067151012953	open
blca	chr1	232900000	232999999	-0.230293622707628	open
blca	chr1	233000000	233099999	-0.160933204374343	open
blca	chr1	233100000	233199999	-0.0864312531752077	open
blca	chr1	233200000	233299999	-0.197050373790065	open
blca	chr1	233300000	233399999	-0.208050508217225	open
blca	chr1	233400000	233499999	-0.142674518867066	open
blca	chr1	233500000	233599999	-0.142480712648314	open
blca	chr1	233600000	233699999	0.0457362250741647	closed
blca	chr1	233700000	233799999	0.1743966388104	closed
blca	chr1	233800000	233899999	0.319818865043504	closed
blca	chr1	234000000	234099999	0.700745529384526	closed
blca	chr1	234100000	234199999	1.07821242164499	closed
blca	chr1	234200000	234299999	1.27963454229236	closed
blca	chr1	234300000	234399999	1.19480512045723	closed
blca	chr1	234400000	234499999	0.75685241572786	closed
blca	chr1	234500000	234599999	0.119270605221367	closed
blca	chr1	234600000	234699999	-0.425848566388401	open
blca	chr1	234700000	234799999	-0.623256713103767	open
blca	chr1	234800000	234899999	-0.676152212645449	open
blca	chr1	234900000	234999999	-0.698390832059872	open
blca	chr1	235000000	235099999	-0.646395865460018	open
blca	chr1	235100000	235199999	-0.819811963906181	open
blca	chr1	235200000	235299999	-0.932906958870791	open
blca	chr1	235300000	235399999	-0.930637724087045	open
blca	chr1	235400000	235499999	-0.98214478822776	open
blca	chr1	235500000	235599999	-0.823640646897694	open
blca	chr1	235600000	235699999	-0.763927346105801	open
blca	chr1	235700000	235799999	-0.735334554111182	open
blca	chr1	235800000	235899999	-0.668961105623463	open
blca	chr1	235900000	235999999	-0.799654582260328	open
blca	chr1	236000000	236099999	-0.74912824389056	open
blca	chr1	236100000	236199999	-0.645179541925737	open
blca	chr1	236200000	236299999	-0.477621377184975	open
blca	chr1	236300000	236399999	-0.138402535286402	open
blca	chr1	236400000	236499999	-0.0020760781269025	open
blca	chr1	236500000	236599999	0.0450807792193514	closed
blca	chr1	236600000	236699999	-0.0527506975930223	open
blca	chr1	236700000	236799999	-0.203359085415198	open
blca	chr1	236800000	236899999	-0.313579588211941	open
blca	chr1	236900000	236999999	-0.221721331461315	open
blca	chr1	237000000	237099999	0.0390651216703056	closed
blca	chr1	237100000	237199999	0.169421226857991	closed
blca	chr1	237200000	237299999	0.565535996515811	closed
blca	chr1	237300000	237399999	0.847180187756289	closed
blca	chr1	237400000	237499999	0.974884691747812	closed
blca	chr1	237600000	237699999	1.2659708959479	closed
blca	chr1	237700000	237799999	1.31575847710711	closed
blca	chr1	237800000	237899999	1.3017438440481	closed
blca	chr1	237900000	237999999	1.34133601487972	closed
blca	chr1	238000000	238099999	1.33806664165925	closed
blca	chr1	238100000	238199999	1.38436267123182	closed
blca	chr1	238200000	238299999	1.43217879858652	closed
blca	chr1	238300000	238399999	1.51322081689587	closed
blca	chr1	238400000	238499999	1.55987267472464	closed
blca	chr1	238500000	238599999	1.54145325196626	closed
blca	chr1	238600000	238699999	1.57819450976985	closed
blca	chr1	238800000	238899999	1.55794844397703	closed
blca	chr1	238900000	238999999	1.4514139825234	closed
blca	chr1	239200000	239299999	1.38962602665096	closed
blca	chr1	239300000	239399999	1.1742938229381	closed
blca	chr1	239400000	239499999	0.834614672925056	closed
blca	chr1	239600000	239699999	0.598005423946306	closed
blca	chr1	239700000	239799999	0.238454838138886	closed
blca	chr1	239800000	239899999	-0.0164486184726088	open
blca	chr1	239900000	239999999	-0.0522500964405188	open
blca	chr1	240000000	240099999	-0.00705363158202323	open
blca	chr1	240100000	240199999	0.286198138182983	closed
blca	chr1	240200000	240299999	0.706844290350813	closed
blca	chr1	240300000	240399999	1.10609684502097	closed
blca	chr1	240400000	240499999	1.39985518438808	closed
blca	chr1	240500000	240599999	1.46969593759839	closed
blca	chr1	240600000	240699999	1.38411300269111	closed
blca	chr1	240700000	240799999	1.24466137557133	closed
blca	chr1	240800000	240899999	1.119132214621	closed
blca	chr1	240900000	240999999	1.16776643145621	closed
blca	chr1	241000000	241099999	1.27460552038242	closed
blca	chr1	241100000	241199999	1.34601587114122	closed
blca	chr1	241200000	241299999	1.44287531123023	closed
blca	chr1	241300000	241399999	1.29666864181375	closed
blca	chr1	241400000	241499999	0.957048554788911	closed
blca	chr1	241600000	241699999	0.618898986362245	closed
blca	chr1	241700000	241799999	0.197115147081892	closed
blca	chr1	241800000	241899999	-0.0871333312623479	open
blca	chr1	241900000	241999999	-0.0590545892297403	open
blca	chr1	242000000	242099999	0.0115617632074146	closed
blca	chr1	242100000	242199999	0.168353536374171	closed
blca	chr1	242200000	242299999	0.491562743867962	closed
blca	chr1	242300000	242399999	0.680730731535282	closed
blca	chr1	242400000	242499999	0.912121730929777	closed
blca	chr1	242600000	242699999	1.17167154520769	closed
blca	chr1	242700000	242799999	1.24917213635865	closed
blca	chr1	242800000	242899999	1.36488823035447	closed
blca	chr1	242900000	242999999	1.3313314584775	closed
blca	chr1	243100000	243199999	1.07629027393726	closed
blca	chr1	243200000	243299999	0.698385106732544	closed
blca	chr1	243300000	243399999	0.100841133353709	closed
blca	chr1	243400000	243499999	-0.457168569208066	open
blca	chr1	243500000	243599999	-0.699437762051005	open
blca	chr1	243600000	243699999	-0.621511668933078	open
blca	chr1	243700000	243799999	-0.238382401814978	open
blca	chr1	243800000	243899999	0.260861062992847	closed
blca	chr1	243900000	243999999	0.603303703564614	closed
blca	chr1	244000000	244099999	0.819341297782963	closed
blca	chr1	244100000	244199999	0.92460999530817	closed
blca	chr1	244200000	244299999	1.00186883923073	closed
blca	chr1	244300000	244399999	0.98947770690505	closed
blca	chr1	244400000	244499999	0.814209476486087	closed
blca	chr1	244500000	244599999	0.583538903316014	closed
blca	chr1	244600000	244699999	0.258823450052666	closed
blca	chr1	244700000	244799999	0.100258757107312	closed
blca	chr1	244800000	244899999	0.012911794955803	closed
blca	chr1	244900000	244999999	-0.0617180973480549	open
blca	chr1	245000000	245099999	-0.0917620660258472	open
blca	chr1	245200000	245299999	-0.288270518370217	open
blca	chr1	245300000	245399999	-0.323962465731359	open
blca	chr1	245400000	245499999	-0.341461501108408	open
blca	chr1	245500000	245599999	-0.339168900319961	open
blca	chr1	245600000	245699999	-0.210515707651357	open
blca	chr1	245700000	245799999	-0.235296536311886	open
blca	chr1	245800000	245899999	-0.324380578524765	open
blca	chr1	245900000	245999999	-0.452607811404165	open
blca	chr1	246000000	246099999	-0.659500488368272	open
blca	chr1	246100000	246199999	-0.782147903614936	open
blca	chr1	246200000	246299999	-0.808188820945905	open
blca	chr1	246300000	246399999	-0.816297443334286	open
blca	chr1	246400000	246499999	-0.758640491608412	open
blca	chr1	246500000	246599999	-0.813665202519127	open
blca	chr1	246600000	246699999	-0.920225325234837	open
blca	chr1	246700000	246799999	-0.975161075084963	open
blca	chr1	246800000	246899999	-1.0541206396611	open
blca	chr1	246900000	246999999	-1.01423255138777	open
blca	chr1	247000000	247099999	-0.905728427879944	open
blca	chr1	247100000	247199999	-0.926981979184795	open
blca	chr1	247200000	247299999	-0.873018081030617	open
blca	chr1	247300000	247399999	-0.798953119341678	open
blca	chr1	247400000	247499999	-0.641227780673669	open
blca	chr1	247500000	247599999	-0.185686134660146	open
blca	chr1	247600000	247699999	0.30076269370039	closed
blca	chr1	247700000	247799999	0.825217420738088	closed
blca	chr1	247800000	247899999	1.22511785879665	closed
blca	chr1	247900000	247999999	1.4522511444187	closed
blca	chr1	248000000	248099999	1.58369176268994	closed
blca	chr1	248100000	248199999	1.61747316559342	closed
blca	chr1	248200000	248299999	1.65010009124018	closed
blca	chr1	248300000	248399999	1.64887251950354	closed
blca	chr1	248400000	248499999	1.64018867602965	closed
blca	chr1	248500000	248599999	1.59679141371558	closed
blca	chr1	248600000	248699999	1.53818988153535	closed
blca	chr1	248700000	248799999	1.47649476159393	closed
blca	chr1	248800000	248899999	1.44052038302346	closed
blca	chr1	248900000	248999999	1.24186207289833	closed
blca	chr1	249000000	249099999	0.929500060532556	closed
blca	chr1	249100000	249199999	0.450990790870419	closed
blca	chr1	249200000	249250620	-0.523562614932763	open
blca	chr2	0	99999	-0.890899119880672	open
blca	chr2	100000	199999	-0.530801763491057	open
blca	chr2	200000	299999	-0.30442419493546	open
blca	chr2	300000	399999	0.091326179389213	closed
blca	chr2	400000	499999	0.494814454299085	closed
[truncated: 259,950 more rows]
