# Supplementary material for: Reconstructing A/B compartments as revealed by Hi-C using long-range correlations in epigenetic data
Source: Genome Biol. 2015 Aug 28;16(1):180. doi: 10.1186/s13059-015-0741-y (PMC4574526; doi:10.1186/s13059-015-0741-y)
Supplement: Additional file 3 — Code for DNase-seq data. Software for our method for DNase-seq data in the form of an R script. (ZIP 2 kb) [file 13059_2015_741_MOESM3_ESM.zip]

Archive with 1 entries (1 files):
- AdditionalFile3_Code_DNase_seq.R
