# Supplementary material for: Reconstructing A/B compartments as revealed by Hi-C using long-range correlations in epigenetic data
Source: Genome Biol. 2015 Aug 28;16(1):180. doi: 10.1186/s13059-015-0741-y (PMC4574526; doi:10.1186/s13059-015-0741-y)
Supplement: Additional file 3 — Code for DNase-seq data. Software for our method for DNase-seq data in the form of an R script. (ZIP 2 kb) [file 13059_2015_741_MOESM3_ESM.zip › AdditionalFile3_Code_DNase_seq.R]

## (c) 2015 copyright by Jean-Philippe Fortin
## Released under the Artistic-2.0 license

## Also see https://github.com/Jfortin1/compartments_repro

library(rtracklayer)
library(Biostrings)
library(BSgenome)
library(BSgenome.Hsapiens.UCSC.hg19)

## bw.files: character vector of the bigWig files:
## chr: which chromosome
## resolution: resolution of the bins in bases (100 kbs by default)
## method: method for correlation 
## normalize: should the DNase scores be normalized for library size?
## gcCorrection: should GC correction of the DNase scores be performed?
## keep: should the correlation matrix be included in the ouptput?
dnaseCompartments <- function(bw.files, chr="chr22", resolution = 100*1000,
 method = c("pearson", "spearman"), normalize = TRUE, gcCorrection = TRUE,
  keep=TRUE, verbose = TRUE){
    method <- match.arg(method)
    
    ## Extraction of the score matrix:
    if (verbose){
        cat("[dnaseCompartments] Extraction of the score matrix \n")
    }
    scoreMatrix <- .getScoreMatrix(bw.files = bw.files, chr = chr,
                                   resolution = resolution, normalize = normalize)
    
    ## GC correction:
    if (gcCorrection){
        if (verbose){
            cat("[dnaseCompartments] Correction for GC content \n")
        }
        scoreMatrix <- gcCorrect(scoreMatrix)
    }
    
    ## Correlation matrix:
    if (verbose){
        cat("[dnaseCompartments] Creation of the correlation matrix \n")
    }
    gr <- createCorMatrix(scoreMatrix, method = method)
    rm(scoreMatrix)
    
    ## Extraction of the compartments:
    if (verbose){
        cat("[dnaseCompartments] Extraction of the AB compartments \n")
    }
    gr <- extractAB.dnase(gr = gr, keep = kepp)
    
    ## Centering:
    gr$pc <- gr$pc - median(gr$pc)
    gr
}


getScoreMatrix <- function(bw.files, chr="chr22", 
                           resolution=100*1000, version="hg19", normalize=TRUE){
    require(rtracklayer)
    require(BSgenome.Hsapiens.UCSC.hg19)
    
    chr.lengths <- seqlengths(BSgenome.Hsapiens.UCSC.hg19)[1:22]
    chr.length <- chr.lengths[chr]
    
    ## Normalization for library size:
    .dnaseNormalize <- function(scoreMatrix){
        covs <- colSums(scoreMatrix)/1000000
        t(t(scoreMatrix/covs))
    }
    gr.binned <- tileGenome(seqlengths = chr.length,
                            tilewidth = resolution, cut.last.tile.in.chrom = TRUE)
    gr.selection <- GRanges(seqnames=chr, IRanges(start=1, end=chr.length))
    
    M <- length(bw.files)
    N <- length(gr.binned)
    
    scoreMatrix <- do.call(cbind, lapply(1:M, function(m){
        temp <- import(bw.files[m], selection = BigWigSelection(gr.selection))
        ids <- findOverlaps(temp, gr.binned , select="first")
        score <- tapply(temp$score, ids, sum, na.rm=TRUE)
        temp <- rep(NA,N)
        temp[as.numeric(names(score))] <- score
        temp
    }))
    
    ## Some clearning:
    good <- rowSums(is.na(scoreMatrix)) != ncol(scoreMatrix)
    scoreMatrix <- scoreMatrix[good,]
    gr.binned <- gr.binned[good]
    good <- complete.cases(scoreMatrix)
    scoreMatrix <- scoreMatrix[good,]
    gr.binned <- gr.binned[good]
    
    if (normalize){scoreMatrix <- .dnaseNormalize(scoreMatrix)}
    gr.binned$matrix <- scoreMatrix
    scoreMatrix <- gr.binned
    genome(scoreMatrix) <- "hg19"
    return(scoreMatrix)
}


## Correction for GC content:
gcCorrect <- function(scoreMatrix){
    require(Biostrings)
    require(BSgenome.Hsapiens.UCSC.hg19)
    
    ## Make sure GRanges is a valid one:
    .cleanGr <- function(gr){
        lens <- seqlengths(BSgenome.Hsapiens.UCSC.hg19)[1:22]
        chrs <- as.character(seqnames(gr))
        for (i in 1:22){
            indices <- which(chrs==paste0("chr", i))
            if (length(indices)!=0){
                ends <- end(gr[indices])
                aa <- which(ends>=lens[i])
                if (length(aa)!=0){
                    end(gr[indices][aa]) <- lens[i]
                }
            }
        }
        start(gr)[start(gr)==0] <- 1
        gr
    }
    
    .gcCorrect <- function(matrix, gc){
        logMatrix <- log(matrix+1)
        logMatrix <- apply(logMatrix, 2, function(x){
            loess(x~gc)$res
        })
        logMatrix <- exp(logMatrix)-1
        logMatrix
    }
    
    ## Calculating GC content for each bin:
    scoreMatrix <- .cleanGr(scoreMatrix)
    vi <- Views(Hsapiens, scoreMatrix)
    f  <- oligonucleotideFrequency(vi, width=1)
    gc <- rowSums(f[,c("C", "G")])/width(scoreMatrix)
    
    ## Takes time..
    scoreMatrix$matrix <- .gcCorrect(scoreMatrix$matrix, gc)
    scoreMatrix
}

## Creation of the correlation matrix:
createCorMatrix <- function(scoreMatrix, method = c("pearson", "spearman")){
    scoreMatrix$cor.matrix <- cor(t(scoreMatrix$matrix), method = method)
    scoreMatrix$matrix <- NULL
    scoreMatrix
}

extractAB.dnase <- function(gr, keep = TRUE){
    if (! (is(gr, "GRanges") && "cor.matrix" %in% names(mcols(gr)))) {
        stop("'gr' must be an object created by createCorMatrix")
    }
    
    pc <- .getFirstPC(gr$cor.matrix)
    pc <- .meanSmoother(pc, iter=2)
    pc <- .unitarize(pc)
    ## Fixing sign of eigenvector
    gr$pc <- pc
    if (!keep) {
        gr$cor.matrix <- NULL
    }
    return(gr)
}


.getFirstPC <- function(matrix, ncomp = 1){
    ## Centering the matrix
    center <- rowMeans(matrix, na.rm = TRUE)
    matrix <- sweep(matrix, 1L, center, check.margin = FALSE)
    return(mixOmics::nipals(matrix, ncomp = ncomp)$p[,1])
}


.meanSmoother <- function(x, k=1, iter=2, na.rm=TRUE){
    meanSmoother.internal <- function(x, k=1, na.rm=TRUE){
        n <- length(x)
        y <- rep(NA,n)
        
        window.mean <- function(x, j, k, na.rm=na.rm){
            if (k>=1){
                return(mean(x[(j-(k+1)):(j+k)], na.rm=na.rm))
            } else {
                return(x[j])
            }    
        }
        
        for (i in (k+1):(n-k)){
            y[i] <- window.mean(x,i,k, na.rm)
        }
        for (i in 1:k){
            y[i] <- window.mean(x,i,i-1, na.rm)
        }
        for (i in (n-k+1):n){
            y[i] <- window.mean(x,i,n-i,na.rm)
        }
        y
    }
    
    for (i in 1:iter){
        x <- meanSmoother.internal(x, k=k, na.rm=na.rm)
    }
    x
}

.unitarize <- function (x, medianCenter = TRUE) {
    if(medianCenter) {
        x <- x - median(x, na.rm = TRUE)
    }
    bad <- is.na(x)
    x[!bad] <- x[!bad] / sqrt(sum(x[!bad]^2))
    n.bad <- sum(bad)
    if (n.bad > 0){
        cat(sprintf("[.unitarize] %i missing values were ignored.\n", n.bad))
    }
    return(x)
}
